# Supplementary material for: Validation of ligands in macromolecular structures determined by X-ray crystallography
Source: Acta Crystallogr D Struct Biol. 2018 Mar 2;74(Pt 3):228–36. doi: 10.1107/S2059798318002541 (PMC5947763; doi:10.1107/S2059798318002541)
Supplement: Supplementary file 4 [file d-74-00228-sup4.gz]

Archive with 1 entries (1 files):
- ligand_stats_dump.csv
