# Supplementary material for: Validation of ligands in macromolecular structures determined by X-ray crystallography
Source: Acta Crystallogr D Struct Biol. 2018 Mar 2;74(Pt 3):228–36. doi: 10.1107/S2059798318002541 (PMC5947763; doi:10.1107/S2059798318002541)
Supplement: Supplementary file 4 [file d-74-00228-sup4.gz › ligand_stats_dump.csv]

ID	RELEASE_DATE	REVISION_DATE	RESOLUTION	RESNAME	NUMBER_ATOMS_NH	N_ATOMS_EDS	RSR	RSCC	LIG_RSRZ	MOGUL_BONDS_RMSZ	MOGUL_RMSZ_NUMBONDS	MOGUL_ANGLES_RMSZ	MOGUL_RMSZ_NUMANGLES
4q0q	2014	2014	1.93	CO	1	1	0.033	0.992	-5.55
4q0q	2014	2014	1.93	RUU	10	10	0.164	0.859	0.22	0.58	9	0.77	8
4q0q	2014	2014	1.93	RUU	10	10	0.23	0.79	0.53	0.57	9	1.11	8
4q0q	2014	2014	1.93	QDK	10	10	0.302	0.768	3.04	0.48	8	0.85	6
4q0q	2014	2014	1.93	RUU	10	10	0.235	0.859	3.1	0.56	9	1.31	8
4q0q	2014	2014	1.93	RUU	10	10	0.299	0.706	4.42	0.59	9	1.22	8
4q0q	2014	2014	1.93	RUU	10	10	0.291	0.647	4.48	0.58	9	1.44	8
4q0q	2014	2014	1.93	RUU	10	10	0.219	0.799	3.34	0.53	9	1.39	8
4q0q	2014	2014	1.93	RUU	10	10	0.279	0.679	12.95	0.6	9	1.27	8
4q0q	2014	2014	1.93	NCO	7	7	0.458	0.754	6.04	3.93	6	0	0
3muu	2010	2011	3.29	NAG	15	14	0.147	0.918	-2.1	0.4	14	2.04	15
3muu	2010	2011	3.29	NAG	15	14	0.214	0.84		0.53	14	1.98	15
3muu	2010	2011	3.29	BMA	12	11	0.215	0.89		1.79	11	4.21	13
3muu	2010	2011	3.29	MAN	12	11	0.307	0.696	0.17	0.9	11	2.46	13
3muu	2010	2011	3.29	NAG	15	14	0.193	0.907		0.69	14	1.38	15
3muu	2010	2011	3.29	NAG	15	14	0.254	0.594		0.48	14	1.2	15
3muu	2010	2011	3.29	BMA	12	11	0.239	0.632		2.2	11	3.07	13
3muu	2010	2011	3.29	MAN	12	11	0.481	0.569		0.42	11	1.64	13
3muu	2010	2011	3.29	MAN	12	11	0.308	0.668		0.51	11	1.4	13
3muu	2010	2011	3.29	NAG	15	14	0.18	0.918	-1.63	0.75	14	0.88	15
3muu	2010	2011	3.29	NAG	15	14	0.233	0.859		0.82	14	2.17	15
3muu	2010	2011	3.29	BMA	12	11	0.197	0.827		2.3	11	2.88	13
3muu	2010	2011	3.29	MAN	12	11	0.592	0.725	2.08	0.53	11	1.11	13
3muu	2010	2011	3.29	NAG	15	14	0.209	0.82		0.54	14	1.55	15
3muu	2010	2011	3.29	NAG	15	14	0.201	0.736		0.58	14	1.55	15
3muu	2010	2011	3.29	BMA	12	11	0.176	0.8		1.9	11	3.73	13
3muu	2010	2011	3.29	MAN	12	11	0.342	0.636		0.61	11	0.66	13
3muu	2010	2011	3.29	NAG	15	14	0.179	0.904	-1.61	0.68	14	1.29	15
3muu	2010	2011	3.29	NAG	15	14	0.331	0.824		0.63	14	1.07	15
3muu	2010	2011	3.29	BMA	12	11	0.128	0.873		2.18	11	3.7	13
3muu	2010	2011	3.29	MAN	12	11	0.311	0.759	-0.09	0.78	11	1.8	13
3muu	2010	2011	3.29	NAG	15	14	0.165	0.844		0.45	14	1.83	15
3muu	2010	2011	3.29	NAG	15	14	0.226	0.703		0.48	14	2.98	15
3muu	2010	2011	3.29	BMA	12	11	0.22	0.53		1.9	11	3.26	13
3muu	2010	2011	3.29	MAN	12	11	0.256	0.591		0.44	11	1.78	13
3muu	2010	2011	3.29	NAG	15	14	0.174	0.914	-1.42	0.76	14	2.35	15
3muu	2010	2011	3.29	NAG	15	14	0.252	0.856		0.58	14	1.73	15
3muu	2010	2011	3.29	BMA	12	11	0.23	0.798		2	11	3.16	13
3muu	2010	2011	3.29	MAN	12	11	0.378	0.834	0.57	0.55	11	1.06	13
3muu	2010	2011	3.29	NAG	15	14	0.2	0.816		0.38	14	2.1	15
3muu	2010	2011	3.29	NAG	15	14	0.178	0.844		0.5	14	1.28	15
3muu	2010	2011	3.29	BMA	12	11	0.215	0.749		2.1	11	3.33	13
3muu	2010	2011	3.29	NAG	15	14	0.139	0.904	-2.27	0.61	14	0.87	15
3muu	2010	2011	3.29	NAG	15	14	0.181	0.931		0.67	14	2.03	15
3muu	2010	2011	3.29	BMA	12	11	0.144	0.837		2.06	11	3.63	13
3muu	2010	2011	3.29	MAN	12	11	0.519	0.887	1.75	0.65	11	0.77	13
3muu	2010	2011	3.29	NAG	15	14	0.243	0.748		0.5	14	2.34	15
3muu	2010	2011	3.29	NAG	15	14	0.185	0.75		0.64	14	2.65	15
3muu	2010	2011	3.29	BMA	12	11	0.185	0.696		1.91	11	3.66	13
3muu	2010	2011	3.29	MAN	12	11	0.286	0.827		0.57	11	1.03	13
3muu	2010	2011	3.29	MAN	12	11	0.259	0.711		0.61	11	0.53	13
3muu	2010	2011	3.29	NAG	15	14	0.184	0.88	-1.23	0.67	14	1.83	15
3muu	2010	2011	3.29	NAG	15	14	0.238	0.867		0.48	14	3.47	15
3muu	2010	2011	3.29	BMA	12	11	0.186	0.844		2.14	11	4.26	13
3muu	2010	2011	3.29	MAN	12	11	0.214	0.854	-0.71	0.51	11	1.29	13
3muu	2010	2011	3.29	NAG	15	14	0.164	0.874		0.43	14	1.9	15
3muu	2010	2011	3.29	NAG	15	14	0.145	0.772		0.44	14	2.14	15
3muu	2010	2011	3.29	BMA	12	11	0.164	0.769		2.2	11	2.1	13
3muu	2010	2011	3.29	MAN	12	11	0.3	0.759		0.61	11	0.72	13
3muu	2010	2011	3.29	MAN	12	11	0.309	0.388		0.46	11	1.52	13
3res	2011	2011	2	ADP	27	27	0.155	0.763	0.78	1.11	25	1.76	24
3res	2011	2011	2	ADP	27	23	0.266	0.815	5.79	2.43	25	1.82	24
3res	2011	2011	2	ADP	27	27	0.192	0.815	2.95	0.99	25	1.94	24
3res	2011	2011	2	ADP	27	25	0.255	0.835	8.45	1.88	25	1.78	24
3res	2011	2011	2	ADP	27	27	0.199	0.662	2.67	1.1	25	1.76	24
3res	2011	2011	2	ADP	27	24	0.266	0.752	3.8	4.26	25	3.3	24
3res	2011	2011	2	ADP	27	27	0.197	0.789	5.32	1.03	25	1.8	24
3res	2011	2011	2	ADP	27	22	0.274	0.752	5.26	1.7	25	4.2	24
4egi	2012	2012	1.79	B2J	11	18	0.058	0.957	-2.05	0.79	8	3.42	8
4egi	2012	2012	1.79	B2J	11	18	0.058	0.957	-2.05	0.94	8	3.54	8
3vhu	2011	2011	2.11	SNL	29	29	0.102	0.969	-0.94	1.02	32	1.48	48
1yfg	1997	2011	3	1MG	25					0.82	18	1.66	18
1yfg	1997	2011	3	2MG	25					1.24	19	3.4	20
1yfg	1997	2011	3	H2U	21					1.08	17	1.27	21
1yfg	1997	2011	3	M2G	26					1.26	20	3.13	21
1yfg	1997	2011	3	T6A	33					1.62	24	3.65	23
1yfg	1997	2011	3	7MG	25					1.75	20	1.85	22
1yfg	1997	2011	3	H2U	21					1.07	17	2.13	21
1yfg	1997	2011	3	5MC	22					1.15	15	0.98	17
1yfg	1997	2011	3	5MC	22					1.14	15	1.32	17
1yfg	1997	2011	3	1MA	24					2.29	16	2.57	13
1yfg	1997	2011	3	RIA	36					1.19	31	2.46	41
4guq	2013	2013	3.7	ZN	1	1	0.147	0.99	-0.88
4guq	2013	2013	3.7	ZN	1	1	0.144	0.963	-1.32
4kgc	2014	2014	2.69	HRU	15	15	0.276	0.928	1.42	1.51	6	0.59	7
4kgc	2014	2014	2.69	SO4	5	5	0.189	0.967	0.03	0.33	4	0.22	6
4kgc	2014	2014	2.69	MG	1	1	0.513	0.931	7.95
4kgc	2014	2014	2.69	HRU	15	15	0.238	0.94		0.74	6	0.45	7
4kgc	2014	2014	2.69	SO4	5	5	0.22	0.921	1.1	0.32	4	0.48	6
4kgc	2014	2014	2.69	SO4	5	5	0.358	0.913		0.31	4	0.27	6
4kgc	2014	2014	2.69	HRU	15	15	0.341	0.888	2.83	0.44	6	0.39	7
4kgc	2014	2014	2.69	HRU	15	15	0.197	0.943	1.73	0.44	6	0.44	7
5end	2015	2016	2.55	GOL	6	6	0.163	0.803	0.72	0.38	5	0.31	5
2o4z	2007	2009	2.1	HG	1	1	0.033	0.989	-3.85
2o4z	2007	2009	2.1	HSW	6	6	0.108	0.959	0.25	0.97	4	3	5
3tbb	2012	2014	2.3	CU	1	1	0.058	0.999	-1.61
3tbb	2012	2014	2.3	CU	1	1	0.101	0.973	-0.68
3tbb	2012	2014	2.3	CU	1	1	0.054	0.998	-4.88
3tbb	2012	2014	2.3	CU	1	1	0.017	0.998	-2.87
3tbb	2012	2014	2.3	OXY	2	2	0.113	0.992	0.2	0.99	1	0	0
3tbb	2012	2014	2.3	PO4	5	5	0.066	0.994	-1.27	0.77	4	0.66	6
3tbb	2012	2014	2.3	CU	1	1	0.106	0.995	-0.71
3tbb	2012	2014	2.3	CU	1	1	0.041	0.998	-4.49
3tbb	2012	2014	2.3	CU	1	1	0.048	0.999	-2.63
3tbb	2012	2014	2.3	CU	1	1	0.025	0.987	-5.25
3tbb	2012	2014	2.3	OXY	2	2	0.13	0.992	1.7	0.97	1	0	0
3tbb	2012	2014	2.3	PO4	5	5	0.061	0.996	-1.68	0.75	4	0.48	6
3tbb	2012	2014	2.3	PO4	5	5	0.055	0.994	-1.69	0.78	4	0.6	6
3tbb	2012	2014	2.3	PO4	5	5	0.153	0.971		0.73	4	0.46	6
3tbb	2012	2014	2.3	PO4	5	5	0.17	0.973	4.79	0.46	4	0.67	6
3tbb	2012	2014	2.3	CU	1	1	0.018	0.999	-3.59
3tbb	2012	2014	2.3	CU	1	1	0.057	0.999	-0.69
3tbb	2012	2014	2.3	CU	1	1	0.043	0.998	-2.77
3tbb	2012	2014	2.3	CU	1	1	0.123	0.985	-0.32
3tbb	2012	2014	2.3	OXY	2	2	0.147	0.989	2.01	0.95	1	0	0
3tbb	2012	2014	2.3	PO4	5	5	0.066	0.995	-0.67	0.83	4	0.34	6
3tbb	2012	2014	2.3	PO4	5	5	0.133	0.975	3.2	0.82	4	0.49	6
4h08	2012	2012	1.8	UNL	0	3	0.07	0.967	0.37
4h08	2012	2012	1.8	GOL	6	12	0.104	0.96	1.43	0.48	5	0.43	5
4h08	2012	2012	1.8	GOL	6	12	0.104	0.96	0.91	0.36	5	0.24	5
4h08	2012	2012	1.8	IPA	4	4	0.251	0.889	20.69	0.56	3	0.35	3
1xk5	2005	2009	2.4	TPG	54	54	0.18	0.86	0.44	1.47	48	2.12	51
4nkb	2014	2014	2.3	DTT	8	8	0.252	0.765	0.93	0.57	7	0.47	4
4nkb	2014	2014	2.3	TRS	8	8	0.086	0.872		0.33	7	0.37	9
4nkb	2014	2014	2.3	DTT	8	8	0.224	0.902	0.21	0.57	7	0.56	4
2gms	2006	2009	1.8	P0P	17	17	0.101	0.98	-0.38	2.04	16	2.92	20
2gms	2006	2009	1.8	P0P	17	17	0.138	0.978	1.51	2.09	16	3.04	20
4i1l	2012	2012	2.1	SO4	5	5	0.204	0.76		0.33	4	0.51	6
4i1l	2012	2012	2.1	SO4	5	5	0.224	0.844	1.37	0.3	4	0.24	6
4i1l	2012	2012	2.1	SO4	5	5	0.182	0.681		1.41	4	0.88	6
4i1l	2012	2012	2.1	ACT	4	4	0.172	0.788	0.93	0.79	1	0	0
4i1l	2012	2012	2.1	ACT	4	4	0.183	0.789	0.31	2.55	1	0	0
3d5x	2008	2009	2.8	KWT	31	31	0.251	0.774	1.52	2.54	28	2.52	31
1p12	1993	2011	1.9	SO4	5					0.7	4	1.23	6
3opq	2010	2010	2	PO4	5	5	0.225	0.947	12.77	0.99	4	0.43	6
3opq	2010	2010	2	PO4	5	5	0.136	0.931	1.66	0.65	4	0.42	6
3opq	2010	2010	2	FMT	3	3	0.077	0.968	-0.98	0	0	0	0
3opq	2010	2010	2	CL	1	1	0.031	0.993	-8.76
3opq	2010	2010	2	PO4	5	5	0.281	0.953	8.08	0.76	4	0.4	6
3opq	2010	2010	2	PO4	5	5	0.207	0.931	3.92	0.79	4	0.66	6
3opq	2010	2010	2	FMT	3	3	0.112	0.922		0	0	0	0
3opq	2010	2010	2	FMT	3	3	0.116	0.902	-0.55	0	0	0	0
3opq	2010	2010	2	FMT	3	3	0.188	0.834	0.38	0	0	0	0
3opq	2010	2010	2	PO4	5	5	0.177	0.881	2.87	0.69	4	0.82	6
3opq	2010	2010	2	FMT	3	3	0.169	0.886	0.02	0	0	0	0
3opq	2010	2010	2	FMT	3	3	0.126	0.945	3.71	0	0	0	0
3opq	2010	2010	2	F6R	16	16	0.198	0.821	3.43	0.93	15	1.55	16
3opq	2010	2010	2	PO4	5	5	0.202	0.964	4.28	0.77	4	0.39	6
3opq	2010	2010	2	FMT	3	3	0.123	0.953	-0.3	0	0	0	0
3opq	2010	2010	2	FMT	3	3	0.279	0.874		0	0	0	0
3opq	2010	2010	2	FMT	3	3	0.287	0.877	8.19	0	0	0	0
3opq	2010	2010	2	PO4	5	5	0.254	0.937	4.96	0.69	4	0.38	6
3opq	2010	2010	2	FMT	3	3	0.153	0.865	-0.33	0	0	0	0
3opq	2010	2010	2	FMT	3	3	0.301	0.784	5.98	0	0	0	0
3opq	2010	2010	2	PO4	5	5	0.154	0.949	2.41	0.85	4	0.6	6
3opq	2010	2010	2	FMT	3	3	0.106	0.952	-0.87	0	0	0	0
3opq	2010	2010	2	FMT	3	3	0.263	0.864	6.01	0	0	0	0
3opq	2010	2010	2	PO4	5	5	0.133	0.974	1.8	0.84	4	0.33	6
3opq	2010	2010	2	FMT	3	3	0.122	0.97	-0.42	0	0	0	0
3opq	2010	2010	2	FMT	3	3	0.255	0.938		0	0	0	0
3opq	2010	2010	2	F6R	16	16	0.231	0.745	4.26	0.99	15	1.82	16
3opq	2010	2010	2	PO4	5	5	0.24	0.954	9.85	1.1	4	0.6	6
3opq	2010	2010	2	PO4	5	5	0.17	0.897	4.64	0.58	4	0.61	6
3opq	2010	2010	2	FMT	3	3	0.127	0.953	-0.43	0	0	0	0
1ars	1994	2011	1.8	PLP	16					1.97	15	1.97	20
4cyb	2014	2014	1.78	FE	1	1	0.137	0.998	16.8
4cyb	2014	2014	1.78	FE	1	1	0.129	0.992	6.66
4cyb	2014	2014	1.78	FE	1	1	0.115	0.995	4.5
4cyb	2014	2014	1.78	NA	1	1	0.098	0.988	1.45
4cyb	2014	2014	1.78	FE	1	1	0.165	0.997	6.15
4cyb	2014	2014	1.78	FE	1	1	0.115	0.998	6.02
4cyb	2014	2014	1.78	FE	1	1	0.121	0.997	3.68
4cyb	2014	2014	1.78	FE	1	1	0.113	0.998	15.55
4cyb	2014	2014	1.78	FE	1	1	0.153	0.993	9.58
4cyb	2014	2014	1.78	FE	1	1	0.13	0.998	8.47
4cyb	2014	2014	1.78	FE	1	1	0.147	0.998	8.81
4cyb	2014	2014	1.78	FE	1	1	0.131	0.999	3.91
4cyb	2014	2014	1.78	NA	1	1	0.111	0.974	5.97
4cyb	2014	2014	1.78	FE	1	1	0.159	0.998	7.35
2vgi	2007	2011	2.87	FBP	20	20	0.171	0.967	-0.8	0.85	18	1.1	23
2vgi	2007	2011	2.87	PGA	9	9	0.184	0.957	-0.12	0.83	5	0.75	6
2vgi	2007	2011	2.87	K	1	1	0.082	0.961	-1.45
2vgi	2007	2011	2.87	FBP	20	20	0.138	0.96	-1.68	0.84	18	1.23	23
2vgi	2007	2011	2.87	PGA	9	9	0.141	0.974	-1.47	1.22	5	1.14	6
2vgi	2007	2011	2.87	K	1	1	0.088	0.957	-1.4
2vgi	2007	2011	2.87	FBP	20	20	0.15	0.949	-0.95	1.2	18	1.25	23
2vgi	2007	2011	2.87	PGA	9	9	0.137	0.969	-1.33	0.99	5	1.32	6
2vgi	2007	2011	2.87	K	1	1	0.093	0.969	-2.1
2vgi	2007	2011	2.87	FBP	20	20	0.19	0.916	-0.14	1.42	18	1.28	23
2vgi	2007	2011	2.87	PGA	9	9	0.188	0.956	0.18	0.91	5	1.24	6
2vgi	2007	2011	2.87	K	1	1	0.144	0.96	-2.22
2vgi	2007	2011	2.87	MN	1	1	0.061	0.99	-4.24
4c0r	2013	2013	1.547	GDS	40	32	0.078	0.974	0.22	2.16	20	2.25	24
4c0r	2013	2013	1.547	CD	1	1	0.058	1	-0.7
4c0r	2013	2013	1.547	CD	1	1	0.029	1	-2.91
4c0r	2013	2013	1.547	CD	1	1	0.039	0.998	-1.65
4c0r	2013	2013	1.547	CD	1	1	0.096	0.998	0.85
4c0r	2013	2013	1.547	CD	1	1	0.103	0.938	0.29
4c0r	2013	2013	1.547	CD	1	1	0.071	0.999	-0.34
4c0r	2013	2013	1.547	CD	1	1	0.088	0.989	-0.13
4c0r	2013	2013	1.547	CD	1	1	0.068	0.988	-0.94
4c0r	2013	2013	1.547	CL	1	1	0.037	0.995	-1.78
4c0r	2013	2013	1.547	CL	1	1	0.063	0.983	-0.73
4c0r	2013	2013	1.547	CD	1	1	0.094	0.998	-0.56
4c0r	2013	2013	1.547	GDS	40	34	0.078	0.973	0.81	2.14	22	2.38	28
4c0r	2013	2013	1.547	CD	1	1	0.065	0.999	-0.45
4c0r	2013	2013	1.547	CD	1	1	0.054	1	-1.21
4c0r	2013	2013	1.547	CD	1	1	0.026	0.999	-3.06
4c0r	2013	2013	1.547	CD	1	1	0.079	0.998	-1.03
4c0r	2013	2013	1.547	CD	1	1	0.092	0.991	0.47
4c0r	2013	2013	1.547	CD	1	1	0.054	0.984	-2.38
4c0r	2013	2013	1.547	CL	1	1	0.072	0.982	-0.56
4c0r	2013	2013	1.547	CD	1	1	0.044	0.999	-1.44
4c0r	2013	2013	1.547	CD	1	1	0.073	0.977	-0.73
1au3	1998	2009	2.5	PCM	43					1.24	44	1.67	53
4hsa	2013	2013	3.15	NAG	15	14	0.162	0.905		0.3	14	0.72	15
4hsa	2013	2013	3.15	NAG	15	14	0.192	0.909		0.3	14	0.61	15
4hsa	2013	2013	3.15	MAN	12	11	0.245	0.802		0.32	11	0.91	13
4hsa	2013	2013	3.15	MAN	12	11	0.347	0.727		0.39	11	0.98	13
4hsa	2013	2013	3.15	FUC	11	10	0.255	0.918		0.38	9	0.8	13
4hsa	2013	2013	3.15	NAG	15	14	0.239	0.44		0.41	14	1.56	15
4hsa	2013	2013	3.15	NAG	15	14	0.273	0.767		0.32	14	0.95	15
4hsa	2013	2013	3.15	FUC	11	10	0.904	0.779	11.11	0.55	9	1.43	13
4hsa	2013	2013	3.15	NAG	15	14	0.397	0.826		0.32	14	0.84	15
4hsa	2013	2013	3.15	FUC	11	10	0.339	0.762		0.42	9	1.2	13
4hsa	2013	2013	3.15	NAG	15	14	0.259	0.807		0.31	14	0.83	15
4hsa	2013	2013	3.15	NAG	15	14	0.351	0.764		0.3	14	0.69	15
4hsa	2013	2013	3.15	MAN	12	11	0.175	0.791		0.33	11	0.86	13
4hsa	2013	2013	3.15	MAN	12	11	0.441	0.774		0.42	11	0.98	13
4hsa	2013	2013	3.15	FUC	11	10	0.391	0.777		0.39	9	0.73	13
4hsa	2013	2013	3.15	NAG	15	14	0.186	0.658		0.37	14	1.4	15
1ju6	2001	2009	2.89	PO4	5	5	0.132	0.968	-1.64	1.19	4	0.36	6
1ju6	2001	2009	2.89	UMP	20	20	0.13	0.969	-1.18	3.68	17	2.86	23
1ju6	2001	2009	2.89	LYA	31	31	0.176	0.914	0.16	2.23	26	2.84	28
1ju6	2001	2009	2.89	UMP	20	20	0.128	0.979	-1.47	3.66	17	2.95	23
1ju6	2001	2009	2.89	LYA	31	31	0.202	0.908	1.17	2.2	26	2.8	28
1ju6	2001	2009	2.89	UMP	20	20	0.125	0.971	-1.08	4.02	17	3.27	23
1ju6	2001	2009	2.89	LYA	31	31	0.214	0.847	0.79	2.33	26	2.86	28
1ju6	2001	2009	2.89	UMP	20	20	0.153	0.964	-0.5	3.21	17	3.39	23
1ju6	2001	2009	2.89	LYA	31	31	0.216	0.888	1.99	2.2	26	2.79	28
4y38	2016	2016	1.1	GOL	6	6	0.208	0.894	5.99	0.39	5	0.48	5
4y38	2016	2016	1.1	GOL	6	6	0.175	0.741	5.85	0.37	5	0.68	5
4y38	2016	2016	1.1	GOL	6	6	0.165	0.766	10.4	0.36	5	0.29	5
4y38	2016	2016	1.1	GOL	6	6	0.135	0.911	10.14	0.27	5	0.39	5
4y38	2016	2016	1.1	GOL	6	6	0.302	0.898	27.8	0.41	5	1	5
4y38	2016	2016	1.1	ACT	4	4	0.099	0.942	14.06	1.76	1	0	0
4y38	2016	2016	1.1	ACT	4	4	0.194	0.909	13.19	1.64	1	0	0
4y38	2016	2016	1.1	ACT	4	4	0.165	0.739	7.2	0.36	1	0	0
4y38	2016	2016	1.1	DMS	4	4	0.124	0.886	7.58	0.63	3	0.53	3
4y38	2016	2016	1.1	DMS	4	4	0.151	0.938	2.55	0.66	3	0.48	3
4y38	2016	2016	1.1	0A9	13	13	0.196	0.804	6.23	0.13	13	0.48	15
4y38	2016	2016	1.1	DMS	4	4	0.123	0.967	6.35	0.63	3	1.14	3
4y38	2016	2016	1.1	DMS	4	4	0.281	0.682	9.11	0.57	3	0.82	3
4y38	2016	2016	1.1	DMS	4	4	0.214	0.659	9.09	0.58	3	0.29	3
1e6a	2001	2009	1.9	MN	1	1	0.029	0.996	-3.51
1e6a	2001	2009	1.9	MN	1	1	0.022	0.998	-3.54
1e6a	2001	2009	1.9	MN	1	1	0.044	0.984	-2.87
1e6a	2001	2009	1.9	MN	1	1	0.039	0.996	-3.05
1e6a	2001	2009	1.9	POP	9	9	0.068	0.987	-1.3	1.13	8	0.86	8
1e6a	2001	2009	1.9	F	1	1	0.068	0.989	-1.22
1e6a	2001	2009	1.9	MN	1	1	0.023	0.997	-4.15
1e6a	2001	2009	1.9	MN	1	1	0.021	0.997	-3.85
1e6a	2001	2009	1.9	MN	1	1	0.029	0.993	-10.1
1e6a	2001	2009	1.9	MN	1	1	0.045	0.995	-2.82
1e6a	2001	2009	1.9	POP	9	9	0.085	0.978	-0.26	2.08	8	0.81	8
1e6a	2001	2009	1.9	PO4	5	5	0.109	0.972	1.98	2.12	4	1.35	6
1e6a	2001	2009	1.9	PO4	5	5	0.081	0.98	-0.49	0.67	4	0.65	6
1e6a	2001	2009	1.9	F	1	1	0.07	0.983	-1.17
3c7y	2009	2009	1.95	BME	4	4	0.09	0.977	-0.16	0.7	3	0.28	2
5bvs	2015	2015	2.2	EIC	20	20	0.241	0.832	3.85	0.44	16	0.96	15
5bvs	2015	2015	2.2	EIC	20	20	0.254	0.866	5.13	0.49	16	0.71	15
4tki	2014	2015	2.15	ZN	1	1	0.028	0.995	-2.06
4tki	2014	2015	2.15	33E	13	13	0.081	0.988	-0.88	2.2	11	1.94	13
4tki	2014	2015	2.15	33E	13	13	0.102	0.989	0.2	2.29	11	1.28	13
4tki	2014	2015	2.15	33E	13	13	0.18	0.879	2.4	2.14	11	1.32	13
4tki	2014	2015	2.15	IPA	4	4	0.193	0.708	2.06	0.93	3	0.47	3
4tki	2014	2015	2.15	IPA	4	4	0.173	0.832	0.92	0.74	3	0.09	3
4tki	2014	2015	2.15	ZN	1	1	0.026	0.99	-2.26
4tki	2014	2015	2.15	33E	13	13	0.127	0.985	0.27	2.47	11	1.27	13
4tki	2014	2015	2.15	33E	13	13	0.083	0.989	-1.11	2.23	11	1.69	13
4tki	2014	2015	2.15	IPA	4	4	0.221	0.669	5.95	0.79	3	0.07	3
4tki	2014	2015	2.15	ZN	1	1	0.03	0.981	-2.32
4tki	2014	2015	2.15	33E	13	13	0.105	0.983	-0.19	2.19	11	1.36	13
4tki	2014	2015	2.15	33E	13	13	0.176	0.965	1.68	2.2	11	0.95	13
4tki	2014	2015	2.15	IPA	4	4	0.232	0.699	3.35	0.75	3	0.37	3
4tki	2014	2015	2.15	ZN	1	1	0.03	0.979	-1.71
4tki	2014	2015	2.15	33E	13	13	0.151	0.969	3.19	2.44	11	1.47	13
4tki	2014	2015	2.15	33E	13	13	0.127	0.988	0.05	2.49	11	1.29	13
4tki	2014	2015	2.15	33E	13	13	0.231	0.903	3.2	2.12	11	1.05	13
1sly	1996	2009	2.8	BLG	35					1.53	36	1.71	40
4gca	2013	2013	0.9	NAP	48	48	0.047	0.995	-0.99	0.61	44	1.03	51
4gca	2013	2013	0.9	2X9	25	25	0.052	0.992	-0.9	0.82	21	1.66	25
2hsh	2006	2009	1.35	PO4	5	5	0.202	0.762	5.75	3.02	4	0.39	6
2z0g	2008	2009	2.1	PO4	5	5	0.108	0.936	0.36	1.69	4	1.07	6
2z0g	2008	2009	2.1	PO4	5	5	0.109	0.916	-0.36	1.69	4	1.05	6
2z0g	2008	2009	2.1	PO4	5	5	0.177	0.961	0.68	1.7	4	1.09	6
2z0g	2008	2009	2.1	CL	1	1	0.104	0.975	-0.31
2z0g	2008	2009	2.1	PO4	5	5	0.151	0.949	0.15	1.71	4	1.04	6
2z0g	2008	2009	2.1	PO4	5	5	0.124	0.964	-0.11	1.69	4	1.05	6
2z0g	2008	2009	2.1	PO4	5	5	0.126	0.962	0.04	1.71	4	1.08	6
2z0g	2008	2009	2.1	PO4	5	5	0.219	0.975	0.85	1.69	4	1.06	6
2z0g	2008	2009	2.1	PO4	5	5	0.171	0.956		2.75	4	0.74	6
2z0g	2008	2009	2.1	PO4	5	5	0.123	0.962	-0.27	1.71	4	1.09	6
2z0g	2008	2009	2.1	PO4	5	5	0.146	0.976	0.19	1.7	4	1.06	6
3hk8	2009	2009	2.2	HDL	13	13	0.132	0.957	0.13	1.2	9	1.3	10
3hk8	2009	2009	2.2	CO3	4	4	0.103	0.988	-1	0	0	0	0
3hk8	2009	2009	2.2	ZN	1	1	0.095	0.996	-1.2
3hk8	2009	2009	2.2	HDL	13	13	0.159	0.919	1.04	1.27	9	1.32	10
3hk8	2009	2009	2.2	CO3	4	4	0.154	0.967	1.06	0	0	0	0
3hk8	2009	2009	2.2	ZN	1	1	0.114	0.99	-1.2
1gis	2003	2009	1.7	DA	22					1.82	21	2.03	25
2p5c	2007	2011	2.4	SAH	26	26	0.133	0.926	0.33	1.98	20	2.19	20
2p5c	2007	2011	2.4	GOL	6	6	0.277	0.833	3.17	0.35	5	0.15	5
2p5c	2007	2011	2.4	GOL	6	6	0.106	0.947	-0.82	0.3	5	0.16	5
2p5c	2007	2011	2.4	GOL	6	6	0.252	0.739	4.75	1.75	5	0.93	5
4y3w	2016	2016	1.58	GOL	6	6	0.121	0.94	9.68	0.31	5	0.39	5
4y3w	2016	2016	1.58	46Q	12	12	0.218	0.883	1.29	0.17	9	0.27	9
4y3w	2016	2016	1.58	46Q	12	12	0.208	0.882	10.77	0.2	9	0.23	9
4y3w	2016	2016	1.58	EDO	4	4	0.165	0.802	13.08	0.43	3	0.64	2
1oco	1999	2009	2.8	HEA	60					2.02	44	3	37
1oco	1999	2009	2.8	HEA	60					2.07	44	1.61	37
1oco	1999	2009	2.8	CMO	2					0	0	0	0
1oco	1999	2009	2.8	HEA	60					1.48	44	2.59	37
1oco	1999	2009	2.8	HEA	60					1.95	44	1.66	37
1oco	1999	2009	2.8	CMO	2					0	0	0	0
4xep	2015	2015	1.5	MG	1	1	0.087	0.968	-0.49
4xep	2015	2015	1.5	PO4	5	5	0.138	0.861	0.01	0.65	4	0.75	6
4xep	2015	2015	1.5	EDO	4	4	0.253	0.808	2.13	0.47	3	0.39	2
4xep	2015	2015	1.5	EDO	4	4	0.163	0.877	7.18	0.5	3	0.47	2
4xep	2015	2015	1.5	EDO	4	4	0.165	0.843	3.69	0.47	3	0.4	2
4xep	2015	2015	1.5	EDO	4	4	0.137	0.713	2.42	0.55	3	0.38	2
1u31	2005	2013	2.2	SO4	5					0.14	4	0.06	6
1u31	2005	2013	2.2	NDP	48					1.68	43	1.71	49
1u31	2005	2013	2.2	GOL	6					0.34	5	0.18	5
1u31	2005	2013	2.2	SO4	5					0.15	4	0.05	6
1u31	2005	2013	2.2	NDP	48					1.67	43	1.7	49
1u31	2005	2013	2.2	GOL	6					0.34	5	0.2	5
1ho5	2002	2009	2.1	MN	1	1	0.165	0.996	-0.47
1ho5	2002	2009	2.1	MN	1	1	0.128	0.993	-2.13
1ho5	2002	2009	2.1	PO4	5	5	0.124	0.966	-1.55	1.14	4	0.48	6
1ho5	2002	2009	2.1	ADN	19	19	0.217	0.885	0.43	0.56	18	0.68	17
1ho5	2002	2009	2.1	MN	1	1	0.105	0.987	-1.55
1ho5	2002	2009	2.1	MN	1	1	0.1	0.981	-2.97
1ho5	2002	2009	2.1	PO4	5	5	0.133	0.951	-0.78	1.25	4	0.39	6
1ho5	2002	2009	2.1	ADN	19	19	0.193	0.85	0.7	0.58	18	0.66	17
4f75	2013	2013	1.7	GOL	6	6	0.231	0.642	2.28	0.47	5	0.54	5
4f75	2013	2013	1.7	ACT	4	4	0.184	0.85		1.07	1	0	0
3i4a	2009	2014	1.898	LN5	13	13	0.154	0.899	5.26	2.61	6	4.27	4
3i4a	2009	2014	1.898	LN5	13	13	0.121	0.907	0.96	2.94	6	4.38	4
4bn8	2014	2014	1.895	FMN	31	31	0.099	0.977	0.23	3.6	30	1.34	37
4bn8	2014	2014	1.895	NPO	10	10	0.31	0.785	5.72	1.48	9	0.38	11
1h2b	2003	2009	1.62	OCA	10	10	0.092	0.919	1	0.31	6	0.63	5
1h2b	2003	2009	1.62	NAJ	44	44	0.052	0.981	-1.16	1.22	41	1.93	43
1h2b	2003	2009	1.62	ZN	1	1	0.04	0.988	-4.07
1h2b	2003	2009	1.62	ZN	1	1	0.111	0.989	-0.77
1h2b	2003	2009	1.62	OCA	10	10	0.078	0.931	0.16	0.29	6	0.6	5
1h2b	2003	2009	1.62	NAJ	44	44	0.055	0.98	-0.95	1.23	41	2.56	43
1h2b	2003	2009	1.62	ZN	1	1	0.121	0.982	-0.56
4pci	2014	2014	1.25	2NJ	19	19	0.044	0.986	-0.16	0.79	20	0.79	25
4pci	2014	2014	1.25	EDO	4	4	0.064	0.973	-0.22	0.48	3	0.31	2
3l4h	2010	2010	1.8	ACY	4	4	0.146	0.889	1.72	0.78	1	0	0
3e5u	2008	2011	1.83	3C4	12	12	0.061	0.986	-2.09	3.83	9	2.44	13
3e5u	2008	2011	1.83	PO4	5	5	0.271	0.969	2.37	0.7	4	0.46	6
3e5u	2008	2011	1.83	3C4	12	12	0.077	0.981	-2.13	4.63	9	2.03	13
3e5u	2008	2011	1.83	3C4	12	12	0.155	0.863	0.86	4.39	9	3.49	13
3e5u	2008	2011	1.83	3C4	12	12	0.08	0.979	-2.32	4.59	9	2.26	13
3e5u	2008	2011	1.83	PO4	5	5	0.256	0.959	1.54	0.92	4	1.01	6
3e5u	2008	2011	1.83	3C4	12	12	0.068	0.984	-1.73	5.24	9	2.35	13
3e5u	2008	2011	1.83	PO4	5	5	0.187	0.976	0.87	1.11	4	0.94	6
1t2n	2004	2014	1.8	K	1	1	0.039	0.995	-1.98
3w7t	2013	2013	1.5	CA	1	1	0.042	0.999	-2.7
3w7t	2013	2013	1.5	MG	1	1	0.353	0.958	4.86
3w7t	2013	2013	1.5	BMA	12	12	0.066	0.97	-2.45	0.48	12	0.8	17
3w7t	2013	2013	1.5	BMA	12	12	0.079	0.914	0.02	0.44	12	0.58	17
3w7t	2013	2013	1.5	BMA	12	12	0.123	0.865	0.85	0.44	12	0.77	17
3w7t	2013	2013	1.5	CA	1	1	0.054	0.995	-1.14
3w7t	2013	2013	1.5	MG	1	1	0.243	0.969	4.1
3w7t	2013	2013	1.5	BMA	12	12	0.074	0.956	-1.64	0.47	12	0.78	17
3w7t	2013	2013	1.5	BMA	12	12	0.085	0.923	-0.23	0.38	12	0.58	17
3w7t	2013	2013	1.5	BMA	12	12	0.199	0.784	2.34	0.45	12	0.44	17
3w7t	2013	2013	1.5	BMA	12	12	0.198	0.863	3.61	0.45	12	0.51	17
3s00	2012	2013	1.8	Z60	18	18	0.132	0.914	-0.2	1.83	12	5.67	3
4jnn	2013	2013	2.35	BEN	9	9	0.235	0.911	3.13	0.94	9	0.9	9
4jnn	2013	2013	2.35	BME	4	4	0.109	0.95	-0.59	0.31	3	0.45	2
1zds	2006	2009	1.55	CU	1	1	0.033	0.998	-4.22
1zds	2006	2009	1.55	CU	1	1	0.024	0.998	-4.4
1zds	2006	2009	1.55	ACM	4	4	0.117	0.85	3.71	0.62	3	0.71	3
1zds	2006	2009	1.55	ACM	4	4	0.194	0.185	8.47	0.37	3	0.43	3
1zds	2006	2009	1.55	CU	1	1	0.017	0.996	-3.09
1zds	2006	2009	1.55	ACM	4	4	0.146	0.883	4.25	0.51	3	0.54	3
1zds	2006	2009	1.55	ACM	4	4	0.134	0.613	3.43	0.53	3	0.44	3
1zds	2006	2009	1.55	CU	1	1	0.036	0.985	-2.85
1zds	2006	2009	1.55	CU	1	1	0.019	0.996	-3.43
1zds	2006	2009	1.55	ACM	4	4	0.095	0.917	-0.1	0.65	3	0.53	3
1zds	2006	2009	1.55	ACM	4	4	0.144	0.676	5.8	0.58	3	0.5	3
4ibg	2014	2014	1.413	1D6	36	36	0.093	0.931	-0.27	3.36	36	1.74	52
4ibg	2014	2014	1.413	SO4	5	5	0.253	0.909	12.35	0.13	4	0.15	6
4ibg	2014	2014	1.413	SO4	5	5	0.169	0.947		0.11	4	0.16	6
4ibg	2014	2014	1.413	SO4	5	5	0.197	0.753	4.76	0.12	4	0.29	6
4ibg	2014	2014	1.413	GOL	6	6	0.147	0.922	2	0.43	5	0.3	5
4ibg	2014	2014	1.413	1D6	36	36	0.092	0.937	0.06	3.32	36	1.7	52
4ibg	2014	2014	1.413	SO4	5	5	0.253	0.924	26.99	0.11	4	0.14	6
4ibg	2014	2014	1.413	GOL	6	6	0.145	0.863	2.51	0.47	5	0.33	5
4ibg	2014	2014	1.413	GOL	6	6	0.147	0.906	4.64	0.39	5	0.15	5
4ibg	2014	2014	1.413	PO4	5	5	0.253	0.929		0.77	4	0.42	6
5hnq	2016	2016	2.4	RSQ	23	22	0.134	0.923		2.07	15	2.97	17
5hnq	2016	2016	2.4	RSQ	23	22	0.174	0.968		2.14	15	2.44	17
5hnq	2016	2016	2.4	RSQ	23	22	0.159	0.96		3.04	15	1.52	17
5hnq	2016	2016	2.4	RSQ	23	22	0.155	0.969		2.51	15	2.84	17
5hnq	2016	2016	2.4	RSQ	23	22	0.169	0.911		1.71	15	2.82	17
5hnq	2016	2016	2.4	RSQ	23	22	0.175	0.952		2.17	15	1.5	17
5hnq	2016	2016	2.4	RSQ	23	22	0.178	0.833		1.5	15	2	17
5hnq	2016	2016	2.4	RSQ	23	22	0.128	0.918		1.6	15	2.79	17
5hnq	2016	2016	2.4	RSQ	23	22	0.162	0.813		2.07	15	2.49	17
5hnq	2016	2016	2.4	RSQ	23	22	0.221	0.848		1.82	15	1.82	17
5hnq	2016	2016	2.4	RSQ	23	22	0.173	0.965		1.68	15	1.59	17
5hnq	2016	2016	2.4	RSQ	23	22	0.167	0.911		2.57	15	2.23	17
5hnq	2016	2016	2.4	RSQ	23	22	0.242	0.784		1.71	15	1.7	17
3etw	2008	2009	2	SCN	3	3	0.165	0.908	1.34	0.19	1	0	0
5szu	2016	2016	2.8	COA	48	48	0.132	0.976	-0.92	4.13	43	1.9	48
5szu	2016	2016	2.8	COA	48	48	0.14	0.97	-0.6	4.21	43	1.94	48
5szu	2016	2016	2.8	COA	48	48	0.149	0.976	-0.43	4.2	43	1.99	48
5szu	2016	2016	2.8	COA	48	48	0.123	0.982	-0.91	4.17	43	2.13	48
2yqs	2007	2011	2.3	SO4	5	5	0.244	0.865	0.45	0.35	4	0.07	6
2yqs	2007	2011	2.3	UD1	39	39	0.094	0.966	-0.44	1.42	34	2.59	43
2yqs	2007	2011	2.3	GOL	6	6	0.195	0.913	1.46	0.29	5	0.24	5
2yqs	2007	2011	2.3	GOL	6	6	0.143	0.952	3.84	0.2	5	0.27	5
2g76	2006	2011	1.7	MLT	9	9	0.084	0.959	-1.07	0.66	2	2.33	4
2g76	2006	2011	1.7	NAD	44	44	0.066	0.969	-1.85	1.39	41	2.41	43
2g76	2006	2011	1.7	MLT	9	9	0.062	0.962	-1.21	0.19	2	2.26	4
2g76	2006	2011	1.7	NAD	44	44	0.064	0.97	-1.45	1.36	41	2	43
4yo6	2015	2015	2.32	TPO	12	11	0.258	0.848		1.45	9	1.09	10
4yo6	2015	2015	2.32	TPO	12	11	0.176	0.92		1.45	9	1.34	10
4yo6	2015	2015	2.32	SEP	11	10	0.272	0.901		1.03	9	2.07	9
4yo6	2015	2015	2.32	4GD	24	24	0.098	0.954	-1.34	1.97	21	1.26	22
4yo6	2015	2015	2.32	TPO	12	11	0.221	0.909		1.39	9	1.09	10
4yo6	2015	2015	2.32	TPO	12	11	0.229	0.885		1.39	9	1.19	10
4yo6	2015	2015	2.32	SEP	11	10	0.344	0.588		1.12	9	2.02	9
4yo6	2015	2015	2.32	4GD	24	24	0.107	0.945	-0.95	2.09	21	1.43	22
4yo6	2015	2015	2.32	TPO	12	11	0.208	0.896		1.41	9	0.99	10
4yo6	2015	2015	2.32	TPO	12	11	0.136	0.952		1.51	9	1.13	10
4yo6	2015	2015	2.32	SEP	11	10	0.27	0.758		1.13	9	2.02	9
4yo6	2015	2015	2.32	4GD	24	24	0.114	0.973	-0.7	2.08	21	1.3	22
4yo6	2015	2015	2.32	TPO	12	11	0.191	0.844		1.63	9	1.04	10
4yo6	2015	2015	2.32	TPO	12	11	0.145	0.949		1.08	9	1.21	10
4yo6	2015	2015	2.32	SEP	11	10	0.294	0.702		1.08	9	2.42	9
4yo6	2015	2015	2.32	4GD	24	24	0.108	0.98	-0.58	2.08	21	1.49	22
4yo6	2015	2015	2.32	4GD	24	24	0.153	0.936	0.5	2.09	21	1.68	22
3iip	2010	2010	2.3	15P	104	10	0.213	0.912	2.41	0.9	9	1.11	8
3iip	2010	2010	2.3	15P	104	11	0.201	0.793	2.86	0.83	10	1.57	9
3iip	2010	2010	2.3	15P	104	11	0.209	0.831	2.45	0.78	10	0.94	9
4uua	2014	2014	2.8	ZN	1	1	0.062	0.985	-1.85
4uua	2014	2014	2.8	EDO	4	4	0.272	0.902		0.67	3	0.27	2
4uua	2014	2014	2.8	ZN	1	1	0.045	0.848	-2.09
4uua	2014	2014	2.8	EPE	15	15	0.156	0.947	-0.17	1.97	15	1.95	18
4uua	2014	2014	2.8	DMS	4	4	0.13	0.964	-0.6	0.46	3	1.28	3
4uua	2014	2014	2.8	EDO	4	4	0.219	0.919	1.82	0.45	3	0.57	2
4uua	2014	2014	2.8	EDO	4	4	0.397	0.839		0.58	3	0.07	2
4uua	2014	2014	2.8	NX6	19	18	0.206	0.906	0.78	1.14	15	1.75	15
3mze	2011	2011	2.1	CFX	28	17	0.089	0.936	-0.94	1.84	17	7.84	23
3mze	2011	2011	2.1	GOL	6	6	0.161	0.901	2.36	0.29	5	0.71	5
3mze	2011	2011	2.1	GOL	6	6	0.157	0.867	2.95	0.24	5	0.32	5
3mze	2011	2011	2.1	GOL	6	6	0.224	0.898		0.36	5	0.45	5
3mze	2011	2011	2.1	GOL	6	6	0.189	0.678		0.38	5	0.24	5
1h37	2003	2013	2.8	C8E	21	21	0.384	0.803	6.76	0.77	20	1.75	19
1h37	2003	2013	2.8	R02	28	28	0.225	0.937	2.09	2	30	0.93	38
1h37	2003	2013	2.8	C8E	21	21	0.459	0.72	7.6	0.72	20	1.73	19
1h37	2003	2013	2.8	R02	28	28	0.193	0.953	2.07	2.04	30	0.93	38
1h37	2003	2013	2.8	C8E	21	21	0.479	0.709	10.32	0.75	20	1.63	19
1h37	2003	2013	2.8	R02	28	28	0.23	0.945	3.22	2.03	30	0.89	38
5goh	2016	2016	1.946	DNE	9	8	0.095	0.9		1.05	7	0.99	4
5goh	2016	2016	1.946	DGN	10	9	0.116	0.889		0.83	8	0.98	6
5goh	2016	2016	1.946	DIL	9	8	0.108	0.933		1	7	0.99	6
5goh	2016	2016	1.946	DPN	12	11	0.122	0.9		0.79	11	0.55	12
5goh	2016	2016	1.946	DVA	8	7	0.106	0.933		0.77	6	0.87	6
5goh	2016	2016	1.946	DLY	10	9	0.151	0.912		0.89	8	0.87	5
5goh	2016	2016	1.946	DTH	8	7	0.085	0.954		0.96	6	0.93	6
5goh	2016	2016	1.946	DLE	9	8	0.102	0.883		1.28	7	0.96	6
5goh	2016	2016	1.946	DTH	8	7	0.105	0.889		1.06	6	1.03	6
5goh	2016	2016	1.946	DLY	10	9	0.159	0.892		0.86	8	1	5
5goh	2016	2016	1.946	DTH	8	7	0.133	0.927		1.07	6	0.82	6
5goh	2016	2016	1.946	DIL	9	8	0.157	0.878		1.19	7	1.01	6
5goh	2016	2016	1.946	DTH	8	7	0.102	0.889		1.01	6	0.96	6
5goh	2016	2016	1.946	DLE	9	8	0.107	0.917		1.04	7	0.82	6
5goh	2016	2016	1.946	DGL	10	9	0.143	0.864		0.79	5	1.85	2
5goh	2016	2016	1.946	DVA	8	7	0.085	0.973		0.84	6	1.25	6
5goh	2016	2016	1.946	DGL	10	9	0.078	0.927		1.03	5	1.43	2
5goh	2016	2016	1.946	DPR	8	7	0.088	0.94		0.87	6	1.37	7
5goh	2016	2016	1.946	DSN	7	6	0.079	0.917		1.1	5	1.77	1
5goh	2016	2016	1.946	DAS	9	8	0.083	0.942		1.02	4	1.27	3
5goh	2016	2016	1.946	DTH	8	7	0.089	0.918		1.02	6	0.9	6
5goh	2016	2016	1.946	DIL	9	8	0.103	0.936		0.99	7	0.78	6
5goh	2016	2016	1.946	DGL	10	9	0.228	0.801		1.1	5	1.22	2
5goh	2016	2016	1.946	DSG	9	8	0.155	0.879		0.69	7	0.94	7
5goh	2016	2016	1.946	DVA	8	7	0.105	0.955		0.96	6	1	6
5goh	2016	2016	1.946	DLY	10	9	0.081	0.94		1.07	8	0.88	5
5goh	2016	2016	1.946	DAL	6	5	0.11	0.929		1.12	4	0.15	1
5goh	2016	2016	1.946	DLY	10	9	0.079	0.962		0.74	8	0.7	5
5goh	2016	2016	1.946	DIL	9	8	0.081	0.954		0.85	7	0.85	6
5goh	2016	2016	1.946	DGN	10	9	0.105	0.933		0.96	8	0.84	6
5goh	2016	2016	1.946	DAS	9	8	0.091	0.922		1.02	4	1.01	3
5goh	2016	2016	1.946	DLY	10	9	0.121	0.919		0.84	8	1.29	5
5goh	2016	2016	1.946	DGL	10	9	0.115	0.919		0.9	5	1.9	2
5goh	2016	2016	1.946	DIL	9	8	0.11	0.945		0.88	7	1.92	6
5goh	2016	2016	1.946	DPR	8	7	0.084	0.967		1.06	6	1.75	7
5goh	2016	2016	1.946	DPR	8	7	0.088	0.95		1.11	6	1.36	7
5goh	2016	2016	1.946	DAS	9	8	0.112	0.926		1.28	4	1.28	3
5goh	2016	2016	1.946	DGN	10	9	0.078	0.953		0.99	8	0.63	6
5goh	2016	2016	1.946	DGN	10	9	0.082	0.933		0.74	8	1.48	6
5goh	2016	2016	1.946	DAR	12	11	0.161	0.892		0.79	10	0.73	7
5goh	2016	2016	1.946	DLE	9	8	0.122	0.904		0.97	7	0.66	6
5goh	2016	2016	1.946	DIL	9	8	0.094	0.953		0.69	7	1.15	6
5goh	2016	2016	1.946	DPN	12	11	0.076	0.953		0.55	11	0.56	12
5goh	2016	2016	1.946	DAL	6	5	0.084	0.946		1.48	4	0.31	1
5goh	2016	2016	1.946	DLY	10	9	0.166	0.864		1.22	8	1.24	5
5goh	2016	2016	1.946	DGN	10	9	0.158	0.889		0.89	8	0.75	6
5goh	2016	2016	1.946	DLE	9	8	0.095	0.948		0.87	7	0.73	6
5goh	2016	2016	1.946	DGL	10	9	0.082	0.96		1.11	5	1.7	2
5goh	2016	2016	1.946	DAS	9	8	0.12	0.93		1.66	4	1.2	3
5goh	2016	2016	1.946	DAR	12	11	0.241	0.82		0.95	10	0.71	7
5goh	2016	2016	1.946	DTH	8	7	0.09	0.966		0.68	6	0.85	6
5goh	2016	2016	1.946	DLE	9	8	0.113	0.892		0.98	7	0.62	6
5goh	2016	2016	1.946	DSN	7	6	0.117	0.903		1.34	5	1.75	1
5goh	2016	2016	1.946	DAS	9	8	0.09	0.935		1.33	4	1.41	3
5goh	2016	2016	1.946	DTY	13	12	0.123	0.923		0.58	12	0.65	14
5goh	2016	2016	1.946	DSG	9	8	0.096	0.926		1.07	7	0.62	7
5goh	2016	2016	1.946	DIL	9	8	0.099	0.932		0.97	7	0.92	6
5goh	2016	2016	1.946	DGN	10	9	0.16	0.798		0.66	8	1.1	6
5goh	2016	2016	1.946	DLY	10	9	0.115	0.922		0.78	8	0.83	5
5goh	2016	2016	1.946	DGL	10	9	0.171	0.839		1.05	5	1.25	2
5goh	2016	2016	1.946	DSN	7	6	0.099	0.921		0.94	5	1.51	1
5goh	2016	2016	1.946	DTH	8	7	0.076	0.964		0.59	6	0.94	6
5goh	2016	2016	1.946	DLE	9	8	0.103	0.945		0.72	7	0.73	6
5goh	2016	2016	1.946	DHI	11	10	0.235	0.703		1.04	6	1.32	5
5goh	2016	2016	1.946	DLE	9	8	0.113	0.857		0.71	7	0.75	6
5goh	2016	2016	1.946	DVA	8	7	0.143	0.889		1.32	6	0.85	6
5goh	2016	2016	1.946	DLE	9	8	0.092	0.952		0.86	7	0.69	6
5goh	2016	2016	1.946	DAR	12	11	0.221	0.893		0.75	10	0.89	7
5goh	2016	2016	1.946	DLE	9	8	0.248	0.58		1.71	7	0.87	6
1ng0	2003	2009	2.7	CA	1	1	0.159	0.861	-0.51
1ng0	2003	2009	2.7	CA	1	1	0.132	0.935	-0.75
1ng0	2003	2009	2.7	CA	1	1	0.174	0.937	-0.09
4ufd	2016	2016	1.429	NAG	15	14	0.209	0.771		1.89	14	0.89	15
4ufd	2016	2016	1.429	NA	1	1	0.086	0.998	1.04
4ufd	2016	2016	1.429	NA	1	1	0.061	0.992	-0.87
4ufd	2016	2016	1.429	GOL	6	6	0.122	0.838		0.36	5	0.15	5
4ufd	2016	2016	1.429	GOL	6	6	0.167	0.787	3.3	0.33	5	0.26	5
4ufd	2016	2016	1.429	S49	39	39	0.067	0.974	-0.5	2.05	42	0.88	53
4ufd	2016	2016	1.429	PO4	5	5	0.071	0.972	-0.09	0.63	4	0.64	6
4ufd	2016	2016	1.429	TYS	17	16	0.093	0.956		2.35	16	0.92	19
5d87	2016	2016	1.5	PLP	16	15	0.067	0.978	-0.78	1.48	15	0.99	20
5d87	2016	2016	1.5	K	1	1	0.069	0.969	-1.28
5d87	2016	2016	1.5	K	1	1	0.094	0.943	0.01
9rsa	1991	2009	1.8	ADU	20					1.05	3	1.08	3
9rsa	1991	2009	1.8	ADU	20					1.97	16	4.46	18
1nte	2003	2012	1.24	O	1	1	0.085	0.993	0.62
2qez	2007	2011	2.15	GOL	6	6	0.142	0.861	0.4	0.34	5	0.42	5
2qez	2007	2011	2.15	GOL	6	6	0.227	0.906	2.68	0.41	5	0.75	5
2qez	2007	2011	2.15	GOL	6	6	0.251	0.931	2.11	0.51	5	0.56	5
2qez	2007	2011	2.15	GOL	6	6	0.184	0.851	1.33	0.37	5	0.16	5
2qez	2007	2011	2.15	GOL	6	6	0.191	0.886	0.73	0.41	5	0.48	5
2qez	2007	2011	2.15	GOL	6	6	0.179	0.867	2.77	0.43	5	0.21	5
3o2s	2010	2010	2.5	PO4	5	5	0.105	0.991	-1.34	1.02	4	1.08	6
3go1	2010	2010	1.89	SO4	5	5	0.094	0.979	-0.77	0.14	4	0.07	6
3go1	2010	2010	1.89	SO4	5	5	0.135	0.963	2.53	0.14	4	0.08	6
3go1	2010	2010	1.89	SO4	5	5	0.121	0.95		0.13	4	0.08	6
3go1	2010	2010	1.89	SO4	5	5	0.178	0.934	3.29	0.14	4	0.06	6
3go1	2010	2010	1.89	SO4	5	5	0.06	0.984	-1.29	0.13	4	0.08	6
5lc0	2016	2016	2.7	6T8	37	37	0.236	0.934	0.09	0.75	35	1.32	39
5lc0	2016	2016	2.7	6T8	37	37	0.233	0.945	0.24	0.45	35	1.17	39
4khw	2013	2013	2.371	TTP	29	29	0.186	0.985	0.27	1	22	1.86	25
4khw	2013	2013	2.371	CA	1	1	0.118	0.987	-2.82
4khw	2013	2013	2.371	CA	1	1	0.055	0.944	-1.8
2duv	2007	2009	2.2	371	28					2.31	29	1.58	35
3p4g	2011	2011	1.7	CA	1	1	0.019	0.998	-4.94
3p4g	2011	2011	1.7	CA	1	1	0.041	0.998	-4.31
3p4g	2011	2011	1.7	CA	1	1	0.057	0.999	-4.32
3p4g	2011	2011	1.7	CA	1	1	0.093	0.999	-4.73
3p4g	2011	2011	1.7	CA	1	1	0.093	0.999	-4.05
3p4g	2011	2011	1.7	CA	1	1	0.091	0.999	-3.88
3p4g	2011	2011	1.7	CA	1	1	0.098	0.999	-1.25
3p4g	2011	2011	1.7	CA	1	1	0.088	0.998	-1.74
3p4g	2011	2011	1.7	CA	1	1	0.072	0.999	-2.45
3p4g	2011	2011	1.7	CA	1	1	0.092	0.999	-0.27
3p4g	2011	2011	1.7	CA	1	1	0.05	0.999	-2.31
3p4g	2011	2011	1.7	CA	1	1	0.041	0.999	-4.04
3p4g	2011	2011	1.7	CA	1	1	0.014	0.999	-8.09
3p4g	2011	2011	1.7	MG	1	1	0.148	0.966	-0.9
3p4g	2011	2011	1.7	CA	1	1	0.025	0.996	-4.51
3p4g	2011	2011	1.7	CA	1	1	0.042	0.994	-3.34
3p4g	2011	2011	1.7	CA	1	1	0.047	0.996	-2.61
3p4g	2011	2011	1.7	CA	1	1	0.05	0.997	-2.44
3p4g	2011	2011	1.7	CA	1	1	0.063	0.997	-1.92
3p4g	2011	2011	1.7	CA	1	1	0.06	0.998	-2.17
3p4g	2011	2011	1.7	CA	1	1	0.051	0.997	-3.79
3p4g	2011	2011	1.7	CA	1	1	0.043	0.997	-4.23
3p4g	2011	2011	1.7	CA	1	1	0.041	0.998	-4.77
3p4g	2011	2011	1.7	CA	1	1	0.036	0.999	-4.56
3p4g	2011	2011	1.7	CA	1	1	0.018	0.996	-4.61
3p4g	2011	2011	1.7	CA	1	1	0.038	0.996	-3.77
3p4g	2011	2011	1.7	CA	1	1	0.092	0.992	0.24
3p4g	2011	2011	1.7	ACT	4	4	0.105	0.977	0.56	1.67	1	0	0
3p4g	2011	2011	1.7	CA	1	1	0.054	0.988	-4.09
3p4g	2011	2011	1.7	CA	1	1	0.035	0.989	-4.87
3p4g	2011	2011	1.7	CA	1	1	0.025	0.993	-4.36
3p4g	2011	2011	1.7	CA	1	1	0.03	0.994	-3.25
3p4g	2011	2011	1.7	CA	1	1	0.04	0.997	-2.81
3p4g	2011	2011	1.7	CA	1	1	0.042	0.997	-2.75
3p4g	2011	2011	1.7	CA	1	1	0.064	0.999	-1.86
3p4g	2011	2011	1.7	CA	1	1	0.047	0.998	-2.58
3p4g	2011	2011	1.7	CA	1	1	0.036	0.998	-3.13
3p4g	2011	2011	1.7	CA	1	1	0.025	0.998	-5.82
3p4g	2011	2011	1.7	CA	1	1	0.021	0.998	-4.77
3p4g	2011	2011	1.7	CA	1	1	0.018	0.998	-3.88
3p4g	2011	2011	1.7	CA	1	1	0.035	0.991	-2.75
3p4g	2011	2011	1.7	ACT	4	4	0.069	0.976	-0.1	1	1	0	0
3p4g	2011	2011	1.7	CA	1	1	0.078	0.992	0.2
3p4g	2011	2011	1.7	CA	1	1	0.032	0.995	-5.46
3p4g	2011	2011	1.7	CA	1	1	0.026	0.995	-4.98
3p4g	2011	2011	1.7	CA	1	1	0.021	0.997	-6.06
3p4g	2011	2011	1.7	CA	1	1	0.035	0.992	-3.91
3p4g	2011	2011	1.7	CA	1	1	0.024	0.993	-5.39
3p4g	2011	2011	1.7	CA	1	1	0.025	0.994	-5.5
3p4g	2011	2011	1.7	CA	1	1	0.02	0.995	-8.45
3p4g	2011	2011	1.7	CA	1	1	0.028	0.996	-6.59
3p4g	2011	2011	1.7	CA	1	1	0.054	0.998	-1.8
3p4g	2011	2011	1.7	CA	1	1	0.075	0.996	-0.38
3p4g	2011	2011	1.7	CA	1	1	0.117	0.996	0.25
3p4g	2011	2011	1.7	CA	1	1	0.144	0.992	0.59
3zon	2013	2013	2.15	IK1	18	18	0.097	0.972	-0.01	2.7	16	0.85	15
4cf0	2013	2014	1.85	SO4	5	5	0.074	0.976	-0.74	0.1	4	0.43	6
4cf0	2013	2014	1.85	SO4	5	5	0.078	0.977	-0.99	0.25	4	0.63	6
4cf0	2013	2014	1.85	SO4	5	5	0.246	0.805	2.39	0.33	4	0.52	6
4cf0	2013	2014	1.85	O5U	37	37	0.146	0.899	0.13	0.81	34	1.36	38
4cf0	2013	2014	1.85	SO4	5	5	0.079	0.977	-0.53	0.15	4	0.44	6
4cf0	2013	2014	1.85	SO4	5	5	0.063	0.983	-1.18	0.11	4	0.47	6
4cf0	2013	2014	1.85	SO4	5	5	0.271	0.805	3.38	0.53	4	0.4	6
4cf0	2013	2014	1.85	ACT	4	4	0.087	0.948	-1.37	2.67	1	0	0
4cf0	2013	2014	1.85	ACT	4	4	0.113	0.935	-0.62	2.3	1	0	0
4cf0	2013	2014	1.85	O5U	37	37	0.137	0.905	0.18	0.84	34	1.42	38
3rnn	2011	2011	1.75	RNN	24	24	0.132	0.982	-0.07	1.38	22	1.15	26
3rnn	2011	2011	1.75	GLU	10	10	0.107	0.962	-0.13	0.16	1	0.12	1
3rnn	2011	2011	1.75	ZN	1	1	0.065	0.984	-1.16
3rnn	2011	2011	1.75	RNN	24	24	0.114	0.984	0.1	1.44	22	0.93	26
3rnn	2011	2011	1.75	GLU	10	10	0.098	0.973	0.02	0.4	1	0.2	1
3rnn	2011	2011	1.75	ZN	1	1	0.042	0.977	-1.99
3rnn	2011	2011	1.75	ZN	1	1	0.059	0.992	-2.7
3rnn	2011	2011	1.75	GLU	10	10	0.119	0.97	0.11	0.34	1	0.45	1
3rnn	2011	2011	1.75	ZN	1	1	0.041	0.982	-1.73
3rnn	2011	2011	1.75	ZN	1	1	0.073	0.984	-3.52
2je2	2007	2009	1.8	HEC	43	43	0.08	0.968	-0.35	1.94	28	1.86	16
2je2	2007	2009	1.8	PO4	5	5	0.066	0.978		0.75	4	0.78	6
2je2	2007	2009	1.8	PO4	5	5	0.078	0.993	-0.54	1.01	4	0.83	6
2je2	2007	2009	1.8	PO4	5	5	0.249	0.953		0.79	4	0.63	6
5jjt	2017	2017	2.103	NI	1	1	0.102	0.966	-1.32
5jjt	2017	2017	2.103	NI	1	1	0.089	0.876	-1.9
5jjt	2017	2017	2.103	NI	1	1	0.076	0.948	-3.18
5jjt	2017	2017	2.103	NI	1	1	0.083	0.984	-4.14
5jjt	2017	2017	2.103	NI	1	1	0.096	0.878	-1.3
5jjt	2017	2017	2.103	NI	1	1	0.084	0.932	-2.04
4n1t	2014	2015	1.6	2GD	17	17	0.098	0.935	0.76	2.11	18	2.25	24
4n1t	2014	2015	1.6	SO4	5	5	0.163	0.913		0.34	4	0.26	6
4n1t	2014	2015	1.6	SO4	5	5	0.117	0.981		0.49	4	0.3	6
4n1t	2014	2015	1.6	SO4	5	5	0.326	0.352	4.86	0.48	4	0.18	6
4n1t	2014	2015	1.6	SO4	5	5	0.198	0.857	3.81	0.47	4	0.37	6
4dx2	2012	2012	2.95	BGC	12	12	0.305	0.702	9.03	1.24	12	2.11	17
4dx2	2012	2012	2.95	ATP	31	31	0.123	0.951	-1.72	1.08	27	1.64	25
4dx2	2012	2012	2.95	GOL	6	6	0.188	0.855	1.7	0.9	5	1.38	5
2jf9	2007	2016	2.1	OHT	29	29	0.064	0.968	-1.7	1.53	31	1.12	41
2jf9	2007	2016	2.1	BCT	4	4	0.167	0.987	5.14	0	0	0	0
2jf9	2007	2016	2.1	EDO	4	4	0.164	0.914	2.23	0.51	3	0.09	2
2jf9	2007	2016	2.1	EDO	4	4	0.186	0.818	7.61	0.35	3	0.45	2
2jf9	2007	2016	2.1	OHT	29	29	0.084	0.952	-0.96	1.58	31	1.39	41
2jf9	2007	2016	2.1	EDO	4	4	0.221	0.856	2.23	0.41	3	0.52	2
2jf9	2007	2016	2.1	EDO	4	4	0.153	0.818	4.95	0.32	3	0.53	2
2jf9	2007	2016	2.1	OHT	29	29	0.121	0.956	0.44	1.63	31	1.21	41
2jf9	2007	2016	2.1	EDO	4	4	0.163	0.866	0.85	0.35	3	0.63	2
2jf9	2007	2016	2.1	EDO	4	4	0.139	0.873	0.35	0.39	3	0.47	2
2jf9	2007	2016	2.1	CA	1	1	0.163	0.923	0.17
2jf9	2007	2016	2.1	CA	1	1	0.098	0.93	-1.05
2uuo	2008	2009	2.5	KCX	13	12	0.133	0.973		1.11	8	0.89	6
2uuo	2008	2009	2.5	SO4	5	5	0.125	0.99	-1.02	0.22	4	0.44	6
2uuo	2008	2009	2.5	LK3	29	29	0.172	0.95	3.12	1.77	24	2.07	33
4net	2014	2014	1.2	NO3	4	4	0.09	0.944	-1.08	4.24	1	0	0
4net	2014	2014	1.2	NO3	4	8	0.111	0.926	0.13	4.47	1	0	0
4net	2014	2014	1.2	NO3	4	8	0.111	0.926	0.13	4.39	1	0	0
4net	2014	2014	1.2	NO3	4	4	0.223	0.709	6.84	4.45	1	0	0
4net	2014	2014	1.2	GOL	6	6	0.261	0.78	17.84	0.61	5	0.46	5
4net	2014	2014	1.2	NO3	4	4	0.14	0.807	-0.08	4.59	1	0	0
4net	2014	2014	1.2	GOL	6	6	0.212	0.69	2.59	0.35	5	0.42	5
3ltf	2010	2010	3.2	NAG	15	14	0.225	0.945	-0.27	0.63	14	1.55	15
3ltf	2010	2010	3.2	NAG	15	14	0.23	0.946		0.61	14	0.81	15
3ltf	2010	2010	3.2	MAN	12	11	0.28	0.871		0.71	11	1.6	13
3ltf	2010	2010	3.2	MAN	12	11	0.314	0.82		0.88	11	2.61	13
3ltf	2010	2010	3.2	MAN	12	11	0.304	0.879		0.68	11	0.56	13
3ltf	2010	2010	3.2	MAN	12	11	0.402	0.735		0.68	11	1.25	13
3ltf	2010	2010	3.2	NAG	15	14	0.209	0.882	-0.61	0.47	14	0.96	15
3ltf	2010	2010	3.2	MLI	7	7	0.414	0.764	4.88	0	0	0	0
3ltf	2010	2010	3.2	NAG	15	14	0.395	0.876		0.64	14	1	15
3ltf	2010	2010	3.2	NAG	15	14	0.301	0.815		0.65	14	1	15
3ltf	2010	2010	3.2	NAG	15	14	0.185	0.899	-1.02	0.62	14	1.24	15
3ltf	2010	2010	3.2	NAG	15	14	0.214	0.917		0.47	14	1.26	15
3ltf	2010	2010	3.2	NAG	15	14	0.282	0.966	1.47	0.5	14	1.36	15
3ltf	2010	2010	3.2	NAG	15	14	0.28	0.957		0.46	14	1.04	15
3ltf	2010	2010	3.2	MAN	12	11	0.243	0.904		0.71	11	1.32	13
3ltf	2010	2010	3.2	MAN	12	11	0.253	0.837		0.71	11	1.54	13
1rbc	1993	2009	2	SO4	5	5	0.139	0.937	6.76	0.57	4	0.41	6
4xaz	2015	2016	1.55	KCX	13	12	0.092	0.948		1.5	8	1.93	6
4xaz	2015	2016	1.55	KCX	13	12	0.079	0.947		0.99	8	2.01	6
4xaz	2015	2016	1.55	MPD	8	8	0.393	0.7	20.83	0.36	7	0.59	9
1qs7	2003	2009	1.8	CA	1	1	0.096	0.989	-0.14
1qs7	2003	2009	1.8	CA	1	1	0.081	0.992	-0.86
1qs7	2003	2009	1.8	CA	1	1	0.108	0.997	-0.6
1qs7	2003	2009	1.8	CA	1	1	0.092	0.993	-0.7
1qs7	2003	2009	1.8	TRF	17	16	0.115	0.912		1.25	12	2.28	13
1qs7	2003	2009	1.8	CA	1	1	0.102	0.96	-0.82
1qs7	2003	2009	1.8	CA	1	1	0.09	0.989	-1.9
1qs7	2003	2009	1.8	CA	1	1	0.07	0.99	-0.92
1qs7	2003	2009	1.8	CA	1	1	0.069	0.971	-1.49
1qs7	2003	2009	1.8	TRF	17	16	0.106	0.918		1.28	12	2.34	13
2gpx	2006	2009	1.6	UMS	22	21	0.073	0.972		1.34	12	4.54	13
2gpx	2006	2009	1.6	BRU	21	20	0.085	0.971		3.85	13	4.28	16
1upb	2003	2009	2.35	TPP	26	26	0.124	0.97	-0.31	2	21	2.34	25
1upb	2003	2009	2.35	MG	1	1	0.167	0.943	2.2
1upb	2003	2009	2.35	SO4	5	5	0.111	0.995	-0.96	0.17	4	0.22	6
1upb	2003	2009	2.35	SO4	5	5	0.318	0.898	1.61	0.22	4	0.29	6
1upb	2003	2009	2.35	TPP	26	26	0.097	0.976	-0.35	2.03	21	2.1	25
1upb	2003	2009	2.35	MG	1	1	0.204	0.939	5.69
1upb	2003	2009	2.35	SO4	5	5	0.08	0.993	-1.94	0.19	4	0.29	6
1upb	2003	2009	2.35	SO4	5	5	0.334	0.929	2.29	0.23	4	0.2	6
1upb	2003	2009	2.35	TPP	26	26	0.107	0.971	-0.23	1.87	21	2.18	25
1upb	2003	2009	2.35	MG	1	1	0.129	0.961	1.13
1upb	2003	2009	2.35	SO4	5	5	0.103	0.979	-0.75	0.3	4	0.77	6
1upb	2003	2009	2.35	SO4	5	5	0.493	0.897	3.72	0.23	4	0.24	6
1upb	2003	2009	2.35	TPP	26	26	0.105	0.975	-0.41	1.85	21	2.36	25
1upb	2003	2009	2.35	MG	1	1	0.168	0.957	5.12
1upb	2003	2009	2.35	SO4	5	5	0.107	0.994	-0.92	0.18	4	0.35	6
1upb	2003	2009	2.35	SO4	5	5	0.204	0.967	0.8	0.12	4	0.13	6
3ovm	2011	2011	2.09	ZN	1	1	0.057	0.984	-4.36
3ovm	2011	2011	2.09	MZC	20	20	0.214	0.824	1.62	2.13	20	2.31	20
3ovm	2011	2011	2.09	FAD	53	53	0.137	0.955	-0.05	1.73	51	2.21	54
3ovm	2011	2011	2.09	ZN	1	1	0.043	0.994	-4.6
3ovm	2011	2011	2.09	MZC	20	20	0.268	0.828	4.89	2.22	20	2.09	20
3ovm	2011	2011	2.09	FAD	53	53	0.12	0.964	-0.22	1.64	51	2.29	54
2pqk	2007	2013	2	ZN	1	1	0.026	0.994	-5.86
1pch	1995	2009	1.8	SO4	5					0.83	4	0.36	6
5jxn	2016	2016	1.38	ZN	1	1	0.05	1	-1.22
5jxn	2016	2016	1.38	CA	1	1	0.059	0.999	1.32
5jxn	2016	2016	1.38	CA	1	1	0.037	1	-1.04
5jxn	2016	2016	1.38	CA	1	1	0.035	1	-1.42
5jxn	2016	2016	1.38	CA	1	1	0.051	1	-0.55
5jxn	2016	2016	1.38	DMS	4	4	0.113	0.932	3.12	0.55	3	0.39	3
5jxn	2016	2016	1.38	DMS	4	4	0.189	0.897		0.61	3	0.65	3
5jxn	2016	2016	1.38	DMS	4	4	0.111	0.967	3.63	0.65	3	0.54	3
5jxn	2016	2016	1.38	GOL	6	6	0.093	0.969	5.17	0.44	5	0.31	5
5jxn	2016	2016	1.38	GOL	6	6	0.117	0.936	2.48	0.4	5	0.23	5
5jxn	2016	2016	1.38	6NN	29	33	0.091	0.974	3.74	0.89	27	1.65	33
5jxn	2016	2016	1.38	6NN	29	33	0.091	0.974	4.59	0.9	27	1.59	33
4lk2	2013	2013	2.12	NI	1	1	0.127	0.991	1.68
2qxz	2008	2011	2.12	PO4	5	5	0.3	0.911	5.37	3.02	4	0.39	6
2qxz	2008	2011	2.12	PO4	5	5	0.178	0.949	3.61	3.02	4	0.39	6
2qxz	2008	2011	2.12	PO4	5	5	0.316	0.933	22.22	3.02	4	0.39	6
2ghc	2006	2012	1.25	NA	1	1	0.216	0.997	11.13
2ghc	2006	2012	1.25	HEM	43	43	0.115	0.987	0.45	1.97	28	1.26	17
2ghc	2006	2012	1.25	NO	2	4	0.202	0.946		0	0	0	0
2ghc	2006	2012	1.25	NO	2	4	0.202	0.946		0	0	0	0
5m1i	2016	2016	1.55	SO4	5	5	0.053	0.989	-1.1	0.59	4	1.03	6
5m1i	2016	2016	1.55	SO4	5	5	0.139	0.988	1.31	0.71	4	0.88	6
5m1i	2016	2016	1.55	SO4	5	5	0.088	0.958	0.67	0.54	4	1.58	6
5m1i	2016	2016	1.55	SO4	5	5	0.199	0.932		0.6	4	1.4	6
5m1i	2016	2016	1.55	SO4	5	5	0.184	0.968		0.68	4	0.43	6
5m1i	2016	2016	1.55	SO4	5	5	0.358	0.933		0.49	4	0.29	6
5m1i	2016	2016	1.55	7D8	12	12	0.072	0.974	-0.74	1.5	12	2.33	12
5m1i	2016	2016	1.55	EDO	4	4	0.084	0.964	0.12	1.27	3	0.08	2
5m1i	2016	2016	1.55	EDO	4	4	0.064	0.986	-0.81	0.44	3	0.39	2
5m1i	2016	2016	1.55	EDO	4	4	0.061	0.973	-0.44	0.35	3	0.55	2
5m1i	2016	2016	1.55	EDO	4	4	0.123	0.883		0.26	3	0.69	2
5m1i	2016	2016	1.55	EDO	4	4	0.155	0.916	7.45	0.2	3	1.19	2
5m1i	2016	2016	1.55	EDO	4	4	0.142	0.844	1.7	0.46	3	0.46	2
5m1i	2016	2016	1.55	EDO	4	4	0.163	0.82	1.4	0.42	3	0.33	2
5m1i	2016	2016	1.55	EDO	4	4	0.161	0.69		0.5	3	0.37	2
5m1i	2016	2016	1.55	EDO	4	4	0.148	0.871	1.48	0.18	3	0.41	2
5m1i	2016	2016	1.55	EDO	4	4	0.078	0.938	0	0.51	3	0.42	2
5m1i	2016	2016	1.55	EDO	4	4	0.135	0.839		0.42	3	0.53	2
5m1i	2016	2016	1.55	EDO	4	4	0.219	0.916	6.13	0.47	3	0.2	2
1gi3	2002	2009	1.44	CA	1	1	0.047	0.961	-1.43
1gi3	2002	2009	1.44	BMZ	19	19	0.065	0.942	0.27	1.57	20	0.83	25
5if9	2016	2016	1.8	ANP	31	31	0.067	0.987	-0.46	1.16	29	0.88	28
5if9	2016	2016	1.8	MG	1	1	0.093	0.994	5.92
5if9	2016	2016	1.8	ANP	31	31	0.086	0.98	0.03	2.31	29	0.78	28
5if9	2016	2016	1.8	MG	1	1	0.05	0.978	-2.16
4ll5	2014	2014	2	SK8	21	21	0.139	0.925	3.71	1.13	21	0.97	19
4ll5	2014	2014	2	GOL	6	6	0.144	0.908	3.37	0.32	5	0.22	5
4ll5	2014	2014	2	GOL	6	6	0.27	0.802		0.34	5	0.24	5
4ll5	2014	2014	2	GOL	6	6	0.211	0.793		0.37	5	0.32	5
4ll5	2014	2014	2	GOL	6	6	0.487	0.409	27.94	0.34	5	0.26	5
3zxj	2012	2012	1.85	BTB	14	14	0.111	0.923	2.29	0.7	13	0.67	9
3zxj	2012	2012	1.85	SO4	5	5	0.153	0.946	1.12	0.43	4	0.11	6
3zxj	2012	2012	1.85	PEG	7	7	0.115	0.868	0.84	0.46	6	0.31	5
3zxj	2012	2012	1.85	PEG	7	7	0.203	0.848	7.57	0.48	6	0.21	5
3zxj	2012	2012	1.85	PEG	7	7	0.117	0.914	1.9	0.43	6	0.35	5
3zxj	2012	2012	1.85	BTB	14	14	0.138	0.852	2.99	0.67	13	0.52	9
3zxj	2012	2012	1.85	SO4	5	5	0.172	0.922	0.9	0.46	4	0.09	6
3zxj	2012	2012	1.85	PEG	7	7	0.116	0.854	0.75	0.46	6	0.66	5
4w4g	2015	2015	3.3	MG	1	1	0.505	0.937	29.23
4w4g	2015	2015	3.3	MG	1	1	0.165	0.966	-0.55
4w4g	2015	2015	3.3	MG	1	1	0.289	0.982	7.98
4w4g	2015	2015	3.3	MG	1	1	0.315	0.968	12.62
4w4g	2015	2015	3.3	MG	1	1	0.483	0.955	23.05
4w4g	2015	2015	3.3	MG	1	1	0.424	0.954	32.44
4w4g	2015	2015	3.3	MG	1	1	0.362	0.821	22.06
4w4g	2015	2015	3.3	MG	1	1	0.145	0.92	-0.64
4w4g	2015	2015	3.3	MG	1	1	0.19	0.981	-0.37
4w4g	2015	2015	3.3	MG	1	1	0.394	0.985	4.84
4w4g	2015	2015	3.3	MG	1	1	0.105	0.965	-3.45
4w4g	2015	2015	3.3	MG	1	1	0.171	0.883	-0.98
4w4g	2015	2015	3.3	MG	1	1	0.107	0.906	-2.3
4w4g	2015	2015	3.3	MG	1	1	0.165	0.878	-1.03
4w4g	2015	2015	3.3	MG	1	1	0.442	0.919	7.14
4w4g	2015	2015	3.3	MG	1	1	0.387	0.938	6.53
4w4g	2015	2015	3.3	MG	1	1	0.33	0.905	5.45
4w4g	2015	2015	3.3	MG	1	1	0.331	0.956	4.2
4w4g	2015	2015	3.3	MG	1	1	0.201	0.786	1.02
4w4g	2015	2015	3.3	MG	1	1	0.258	0.948	3.3
4w4g	2015	2015	3.3	MG	1	1	0.174	0.978	0.46
4w4g	2015	2015	3.3	MG	1	1	0.398	0.952	17.92
4w4g	2015	2015	3.3	MG	1	1	0.161	0.831	0.02
4w4g	2015	2015	3.3	MG	1	1	0.329	0.924	2.71
4w4g	2015	2015	3.3	MG	1	1	0.264	0.898	5.51
4w4g	2015	2015	3.3	MG	1	1	0.277	0.906	8.5
4w4g	2015	2015	3.3	MG	1	1	0.314	0.942	3.84
4w4g	2015	2015	3.3	MG	1	1	0.193	0.953	-0.32
4w4g	2015	2015	3.3	MG	1	1	0.468	0.947	12.14
4w4g	2015	2015	3.3	MG	1	1	0.741	0.875	17.39
4w4g	2015	2015	3.3	MG	1	1	0.208	0.986	0.21
4w4g	2015	2015	3.3	MG	1	1	0.165	0.951	-0.82
4w4g	2015	2015	3.3	MG	1	1	0.29	0.829	3.43
4w4g	2015	2015	3.3	MG	1	1	0.128	0.939	-1.89
4w4g	2015	2015	3.3	MG	1	1	0.408	0.754	8.32
4w4g	2015	2015	3.3	MG	1	1	0.779	0.659	39.57
4w4g	2015	2015	3.3	MG	1	1	0.173	0.979	-0.2
4w4g	2015	2015	3.3	MG	1	1	0.118	0.983	-2.57
4w4g	2015	2015	3.3	MG	1	1	0.104	0.812	-4.33
4w4g	2015	2015	3.3	MG	1	1	0.209	0.905	2.01
4w4g	2015	2015	3.3	MG	1	1	0.516	0.762	19
4w4g	2015	2015	3.3	MG	1	1	0.268	0.528	1.27
4w4g	2015	2015	3.3	MG	1	1	0.076	0.907	-1.93
4w4g	2015	2015	3.3	MG	1	1	0.173	0.942	-1.09
4w4g	2015	2015	3.3	ZN	1	1	0.322	0.921	1.48
4w4g	2015	2015	3.3	ZN	1	1	0.153	0.721	-1.54
4w4g	2015	2015	3.3	MG	1	1	0.264	0.958	3.82
4w4g	2015	2015	3.3	MG	1	1	0.175	0.847	-0.69
4w4g	2015	2015	3.3	A3P	27	26	0.226	0.847		1.13	21	1.79	23
4w4g	2015	2015	3.3	MG	1	1	0.642	0.562	33.26
4w4g	2015	2015	3.3	MG	1	1	0.259	0.983	2.71
4w4g	2015	2015	3.3	MG	1	1	0.135	0.918	-4.02
4w4g	2015	2015	3.3	MG	1	1	0.287	0.975	11.3
4w4g	2015	2015	3.3	MG	1	1	0.163	0.973	-1.04
4w4g	2015	2015	3.3	MG	1	1	0.159	0.983	-0.5
4w4g	2015	2015	3.3	MG	1	1	0.457	0.964	15.82
4w4g	2015	2015	3.3	MG	1	1	0.287	0.973	7.26
4w4g	2015	2015	3.3	MG	1	1	0.376	0.957	10.8
4w4g	2015	2015	3.3	MG	1	1	0.452	0.961	12.36
4w4g	2015	2015	3.3	MG	1	1	0.136	0.979	-2.34
4w4g	2015	2015	3.3	MG	1	1	0.282	0.978	2.78
4w4g	2015	2015	3.3	MG	1	1	0.269	0.987	3.81
4w4g	2015	2015	3.3	MG	1	1	0.386	0.95	16.84
4w4g	2015	2015	3.3	MG	1	1	0.374	0.972	32.84
4w4g	2015	2015	3.3	MG	1	1	0.511	0.965	20.57
4w4g	2015	2015	3.3	MG	1	1	0.251	0.975	2.26
4w4g	2015	2015	3.3	MG	1	1	0.428	0.94	11.38
4w4g	2015	2015	3.3	MG	1	1	0.227	0.929	1.56
4w4g	2015	2015	3.3	MG	1	1	0.279	0.985	12.61
4w4g	2015	2015	3.3	MG	1	1	0.428	0.973	8.37
4w4g	2015	2015	3.3	MG	1	1	0.396	0.976	11.66
4w4g	2015	2015	3.3	MG	1	1	0.188	0.979	2.05
4w4g	2015	2015	3.3	MG	1	1	0.289	0.96	7.24
4w4g	2015	2015	3.3	MG	1	1	0.597	0.966	12.13
4w4g	2015	2015	3.3	MG	1	1	0.288	0.965	4.34
4w4g	2015	2015	3.3	MG	1	1	0.222	0.953	2.43
4w4g	2015	2015	3.3	MG	1	1	0.448	0.968	15.83
4w4g	2015	2015	3.3	MG	1	1	0.219	0.918	2.13
4w4g	2015	2015	3.3	MG	1	1	0.216	0.926	6.35
4w4g	2015	2015	3.3	MG	1	1	0.459	0.984	11.83
4w4g	2015	2015	3.3	MG	1	1	0.203	0.949	2.37
4w4g	2015	2015	3.3	MG	1	1	0.498	0.966	11.55
4w4g	2015	2015	3.3	MG	1	1	0.145	0.96	-4.36
4w4g	2015	2015	3.3	MG	1	1	0.127	0.902	-1.83
4w4g	2015	2015	3.3	MG	1	1	0.23	0.948	4.83
4w4g	2015	2015	3.3	MG	1	1	0.338	0.968	12.15
4w4g	2015	2015	3.3	MG	1	1	0.468	0.957	19.7
4w4g	2015	2015	3.3	MG	1	1	0.365	0.909	11.2
4w4g	2015	2015	3.3	MG	1	1	0.44	0.965	10.01
4w4g	2015	2015	3.3	MG	1	1	0.355	0.927	13.47
4w4g	2015	2015	3.3	MG	1	1	0.309	0.97	11.39
4w4g	2015	2015	3.3	MG	1	1	0.349	0.99	11.13
4w4g	2015	2015	3.3	MG	1	1	0.349	0.989	6.15
4w4g	2015	2015	3.3	MG	1	1	0.341	0.99	12.87
4w4g	2015	2015	3.3	MG	1	1	0.214	0.964	2.43
4w4g	2015	2015	3.3	MG	1	1	0.274	0.976	7.91
4w4g	2015	2015	3.3	MG	1	1	0.501	0.985	39.1
4w4g	2015	2015	3.3	MG	1	1	0.243	0.771	3.6
4w4g	2015	2015	3.3	MG	1	1	0.079	0.937	-3.85
4w4g	2015	2015	3.3	MG	1	1	0.435	0.852	10.91
4w4g	2015	2015	3.3	MG	1	1	0.477	0.959	12.7
4w4g	2015	2015	3.3	MG	1	1	0.275	0.876	7.43
4w4g	2015	2015	3.3	MG	1	1	0.389	0.837	17.95
4w4g	2015	2015	3.3	MG	1	1	0.281	0.937	5.16
4w4g	2015	2015	3.3	MG	1	1	0.298	0.963	7.65
4w4g	2015	2015	3.3	MG	1	1	0.497	0.956	17.17
4w4g	2015	2015	3.3	MG	1	1	0.516	0.944	14.43
4w4g	2015	2015	3.3	MG	1	1	0.162	0.878	-0.27
4w4g	2015	2015	3.3	MG	1	1	0.288	0.967	8.04
4w4g	2015	2015	3.3	MG	1	1	0.302	0.923	6.28
4w4g	2015	2015	3.3	MG	1	1	0.198	0.921	1.84
4w4g	2015	2015	3.3	MG	1	1	0.07	0.956	-8.93
4w4g	2015	2015	3.3	MG	1	1	0.195	0.882	1.29
4w4g	2015	2015	3.3	MG	1	1	0.095	0.985	-5.77
4w4g	2015	2015	3.3	MG	1	1	0.139	0.9	-1.5
4w4g	2015	2015	3.3	MG	1	1	0.257	0.903	3.48
4w4g	2015	2015	3.3	MG	1	1	0.319	0.955	6.67
4w4g	2015	2015	3.3	MG	1	1	0.163	0.935	1.7
4w4g	2015	2015	3.3	MG	1	1	0.311	0.937	6.25
4w4g	2015	2015	3.3	MG	1	1	0.639	0.989	31.81
4w4g	2015	2015	3.3	MG	1	1	0.196	0.881	1.36
4w4g	2015	2015	3.3	MG	1	1	0.208	0.973	5.98
4w4g	2015	2015	3.3	MG	1	1	0.276	0.678	6.69
4w4g	2015	2015	3.3	MG	1	1	0.431	0.965	12.1
4w4g	2015	2015	3.3	MG	1	1	0.207	0.8	1.4
4w4g	2015	2015	3.3	MG	1	1	0.247	0.936	2.04
4w4g	2015	2015	3.3	MG	1	1	0.411	0.955	5.7
4w4g	2015	2015	3.3	MG	1	1	0.25	0.796	5.89
4w4g	2015	2015	3.3	MG	1	1	0.453	0.973	21.65
4w4g	2015	2015	3.3	MG	1	1	0.209	0.851	3.11
4w4g	2015	2015	3.3	MG	1	1	0.167	0.899	0.73
4w4g	2015	2015	3.3	MG	1	1	0.26	0.899	4.43
4w4g	2015	2015	3.3	MG	1	1	0.355	0.939	7.76
4w4g	2015	2015	3.3	MG	1	1	0.323	0.979	7.12
4w4g	2015	2015	3.3	MG	1	1	0.134	0.93	-1.25
4w4g	2015	2015	3.3	MG	1	1	0.542	0.93	16.85
4w4g	2015	2015	3.3	MG	1	1	0.091	0.869	-3.91
4w4g	2015	2015	3.3	MG	1	1	0.362	0.844	9.3
4w4g	2015	2015	3.3	MG	1	1	0.326	0.87	4.47
4w4g	2015	2015	3.3	MG	1	1	0.457	0.858	16.12
4w4g	2015	2015	3.3	MG	1	1	0.231	0.97	2.4
4w4g	2015	2015	3.3	MG	1	1	0.244	0.908	4.5
4w4g	2015	2015	3.3	MG	1	1	0.336	0.919	7.98
4w4g	2015	2015	3.3	MG	1	1	0.223	0.933	1.69
4w4g	2015	2015	3.3	MG	1	1	0.274	0.934	4.94
4w4g	2015	2015	3.3	MG	1	1	0.452	0.679	12.86
4w4g	2015	2015	3.3	MG	1	1	0.26	0.908	3.01
4w4g	2015	2015	3.3	MG	1	1	0.277	0.876	6.34
4w4g	2015	2015	3.3	MG	1	1	0.273	0.969	7.75
4w4g	2015	2015	3.3	MG	1	1	0.271	0.88	6.33
4w4g	2015	2015	3.3	MG	1	1	0.221	0.948	1.97
4w4g	2015	2015	3.3	MG	1	1	0.487	0.739	10.73
4w4g	2015	2015	3.3	MG	1	1	0.137	0.945	-1.19
4w4g	2015	2015	3.3	MG	1	1	0.172	0.884	-0.45
4w4g	2015	2015	3.3	MG	1	1	0.165	0.931	-0.49
4w4g	2015	2015	3.3	MG	1	1	0.764	0.847	32.49
4w4g	2015	2015	3.3	MG	1	1	0.897	0.763	51.73
4w4g	2015	2015	3.3	MG	1	1	0.313	0.866	9.5
4w4g	2015	2015	3.3	MG	1	1	0.118	0.813	-1.63
4w4g	2015	2015	3.3	MG	1	1	0.325	0.914	10.7
4w4g	2015	2015	3.3	MG	1	1	0.212	0.967	0.76
4w4g	2015	2015	3.3	MG	1	1	0.211	0.949	5.83
4w4g	2015	2015	3.3	MG	1	1	0.3	0.927	10.74
4w4g	2015	2015	3.3	MG	1	1	0.155	0.8	-0.07
4w4g	2015	2015	3.3	MG	1	1	0.299	0.877	2.81
4w4g	2015	2015	3.3	MG	1	1	0.688	0.824	8.49
4w4g	2015	2015	3.3	MG	1	1	0.741	0.775	38.45
4w4g	2015	2015	3.3	MG	1	1	0.237	0.793	3.25
4w4g	2015	2015	3.3	MG	1	1	0.206	0.652	2.08
4w4g	2015	2015	3.3	MG	1	1	0.313	0.507	3.93
4w4g	2015	2015	3.3	MG	1	1	0.329	0.936	6.74
4w4g	2015	2015	3.3	MG	1	1	0.125	0.94	-1.79
4w4g	2015	2015	3.3	MG	1	1	0.105	0.895	-2.49
4w4g	2015	2015	3.3	MG	1	1	0.178	0.836	0.75
4w4g	2015	2015	3.3	MG	1	1	0.873	0.808	37.07
4w4g	2015	2015	3.3	MG	1	1	0.309	0.934	6.41
4w4g	2015	2015	3.3	MG	1	1	0.545	0.972	20.87
4w4g	2015	2015	3.3	MG	1	1	0.386	0.956	18.27
4w4g	2015	2015	3.3	MG	1	1	0.391	0.972	9.6
4w4g	2015	2015	3.3	MG	1	1	0.794	0.857	41.61
4w4g	2015	2015	3.3	MG	1	1	0.099	0.958	-3.62
4w4g	2015	2015	3.3	MG	1	1	0.182	0.905	-1.64
4w4g	2015	2015	3.3	MG	1	1	0.194	0.941	1.5
4w4g	2015	2015	3.3	MG	1	1	0.418	0.836	5.2
4w4g	2015	2015	3.3	MG	1	1	0.363	0.981	7.77
4w4g	2015	2015	3.3	MG	1	1	0.237	0.944	7.4
4w4g	2015	2015	3.3	MG	1	1	0.368	0.771	16.31
4w4g	2015	2015	3.3	MG	1	1	0.208	0.964	0.37
4w4g	2015	2015	3.3	MG	1	1	0.194	0.884	-0.06
4w4g	2015	2015	3.3	MG	1	1	0.192	0.898	0.59
4w4g	2015	2015	3.3	MG	1	1	0.186	0.902	-0.58
4w4g	2015	2015	3.3	MG	1	1	0.146	0.893	-1.42
4w4g	2015	2015	3.3	MG	1	1	0.095	0.919	-2.78
4w4g	2015	2015	3.3	MG	1	1	0.172	0.876	-1.08
4w4g	2015	2015	3.3	MG	1	1	0.374	0.917	4.52
4w4g	2015	2015	3.3	MG	1	1	0.127	0.965	-1.72
4w4g	2015	2015	3.3	MG	1	1	0.144	0.989	-3.27
4w4g	2015	2015	3.3	MG	1	1	0.366	0.882	5.51
4w4g	2015	2015	3.3	MG	1	1	0.42	0.907	3.52
4w4g	2015	2015	3.3	MG	1	1	0.527	0.668	18.97
4w4g	2015	2015	3.3	MG	1	1	0.133	0.809	-1.63
4w4g	2015	2015	3.3	MG	1	1	0.291	0.958	7.6
4w4g	2015	2015	3.3	MG	1	1	0.181	0.961	0.11
4w4g	2015	2015	3.3	MG	1	1	0.332	0.973	6.64
4w4g	2015	2015	3.3	MG	1	1	0.347	0.966	35.65
4w4g	2015	2015	3.3	MG	1	1	0.327	0.972	12.02
4w4g	2015	2015	3.3	MG	1	1	0.112	0.922	-2.49
4w4g	2015	2015	3.3	MG	1	1	0.286	0.948	4.65
4w4g	2015	2015	3.3	MG	1	1	0.213	0.843	1.4
4w4g	2015	2015	3.3	MG	1	1	0.176	0.923	-0.49
4w4g	2015	2015	3.3	MG	1	1	0.227	0.84	-0.17
4w4g	2015	2015	3.3	MG	1	1	0.622	0.88	11.62
4w4g	2015	2015	3.3	MG	1	1	0.067	0.948	-4.18
4w4g	2015	2015	3.3	MG	1	1	0.176	0.911	-0.75
4w4g	2015	2015	3.3	MG	1	1	0.307	0.533	6.32
4w4g	2015	2015	3.3	MG	1	1	0.171	0.879	-0.42
4w4g	2015	2015	3.3	MG	1	1	0.191	0.791	0.38
4w4g	2015	2015	3.3	MG	1	1	0.372	0.94	1.82
4w4g	2015	2015	3.3	MG	1	1	0.401	0.568	25.5
4w4g	2015	2015	3.3	MG	1	1	0.495	0.912	8.97
4w4g	2015	2015	3.3	MG	1	1	0.331	0.82	10.6
4w4g	2015	2015	3.3	MG	1	1	0.092	0.973	-2.66
4w4g	2015	2015	3.3	MG	1	1	0.354	0.981	9.52
4w4g	2015	2015	3.3	MG	1	1	0.217	0.954	2.08
4w4g	2015	2015	3.3	MG	1	1	0.761	0.879	55.77
4w4g	2015	2015	3.3	MG	1	1	0.164	0.98	-0.17
4w4g	2015	2015	3.3	MG	1	1	0.217	0.546	1.99
4w4g	2015	2015	3.3	MG	1	1	0.627	0.79	9.77
4w4g	2015	2015	3.3	MG	1	1	0.381	0.95	22.08
4w4g	2015	2015	3.3	MG	1	1	0.336	0.922	10.61
4w4g	2015	2015	3.3	MG	1	1	0.21	0.94	2.11
4w4g	2015	2015	3.3	MG	1	1	0.158	0.878	0.28
4w4g	2015	2015	3.3	MG	1	1	0.208	0.924	0.79
4w4g	2015	2015	3.3	MG	1	1	0.765	0.92	6.27
4w4g	2015	2015	3.3	MG	1	1	0.429	0.968	24.15
4w4g	2015	2015	3.3	MG	1	1	0.302	0.78	17.76
4w4g	2015	2015	3.3	MG	1	1	0.321	0.968	4.12
4w4g	2015	2015	3.3	MG	1	1	0.23	0.952	0.1
4w4g	2015	2015	3.3	MG	1	1	0.329	0.977	4.99
4w4g	2015	2015	3.3	MG	1	1	0.143	0.975	-1.25
4w4g	2015	2015	3.3	MG	1	1	0.075	0.97	-3.15
4w4g	2015	2015	3.3	MG	1	1	0.167	0.924	-0.38
4w4g	2015	2015	3.3	MG	1	1	0.207	0.887	-0.02
4w4g	2015	2015	3.3	MG	1	1	0.145	0.771	-1.65
4w4g	2015	2015	3.3	MG	1	1	0.344	0.753	10.47
4w4g	2015	2015	3.3	MG	1	1	0.211	0.928	0.87
4w4g	2015	2015	3.3	MG	1	1	0.579	0.957	2.51
4w4g	2015	2015	3.3	MG	1	1	0.688	0.618	31.59
4w4g	2015	2015	3.3	MG	1	1	0.257	0.817	6.07
4w4g	2015	2015	3.3	MG	1	1	0.081	0.906	-2.13
4w4g	2015	2015	3.3	ZN	1	1	0.331	0.962	0.55
4w4g	2015	2015	3.3	MG	1	1	0.08	0.854	-1.52
4w4g	2015	2015	3.3	ZN	1	1	0.108	0.944	-2.32
4w4g	2015	2015	3.3	MG	1	1	0.335	0.859	1.1
4w4g	2015	2015	3.3	MG	1	1	0.263	0.975	1.61
4w4g	2015	2015	3.3	A3P	27	26	0.44	0.763		1.07	21	1.85	23
4w4g	2015	2015	3.3	MG	1	1	0.518	0.944	32.04
4w4g	2015	2015	3.3	MG	1	1	0.314	0.966	4.02
4w4g	2015	2015	3.3	MG	1	1	0.401	0.98	21.44
4w4g	2015	2015	3.3	MG	1	1	0.125	0.959	-3.29
4w4g	2015	2015	3.3	MG	1	1	0.234	0.976	3.49
4w4g	2015	2015	3.3	MG	1	1	0.642	0.978	14.28
4w4g	2015	2015	3.3	MG	1	1	0.339	0.973	19.59
4w4g	2015	2015	3.3	MG	1	1	0.217	0.923	2.94
4w4g	2015	2015	3.3	MG	1	1	0.317	0.965	10.58
4w4g	2015	2015	3.3	MG	1	1	0.105	0.96	-13.32
4w4g	2015	2015	3.3	MG	1	1	0.331	0.936	3.63
4w4g	2015	2015	3.3	MG	1	1	0.348	0.958	7.68
4w4g	2015	2015	3.3	MG	1	1	0.458	0.936	21.83
4w4g	2015	2015	3.3	MG	1	1	0.297	0.957	10.02
4w4g	2015	2015	3.3	MG	1	1	0.384	0.98	16.86
4w4g	2015	2015	3.3	MG	1	1	0.116	0.967	-2.33
4w4g	2015	2015	3.3	MG	1	1	0.378	0.878	12.6
4w4g	2015	2015	3.3	MG	1	1	0.298	0.94	5.53
4w4g	2015	2015	3.3	MG	1	1	0.212	0.968	2.44
4w4g	2015	2015	3.3	MG	1	1	0.444	0.925	13.78
4w4g	2015	2015	3.3	MG	1	1	0.285	0.967	8.16
4w4g	2015	2015	3.3	MG	1	1	0.32	0.939	7.58
4w4g	2015	2015	3.3	MG	1	1	0.498	0.988	26.73
4w4g	2015	2015	3.3	MG	1	1	0.147	0.944	-3.7
4w4g	2015	2015	3.3	MG	1	1	0.476	0.944	21.09
4w4g	2015	2015	3.3	MG	1	1	0.324	0.98	17.6
4w4g	2015	2015	3.3	MG	1	1	0.542	0.978	11.53
4w4g	2015	2015	3.3	MG	1	1	0.13	0.938	-3.34
4w4g	2015	2015	3.3	MG	1	1	0.143	0.907	-1.23
4w4g	2015	2015	3.3	MG	1	1	0.228	0.969	3.15
4w4g	2015	2015	3.3	MG	1	1	0.429	0.981	32.7
4w4g	2015	2015	3.3	MG	1	1	0.4	0.976	12.02
4w4g	2015	2015	3.3	MG	1	1	0.36	0.933	6.41
4w4g	2015	2015	3.3	MG	1	1	0.334	0.965	10.62
4w4g	2015	2015	3.3	MG	1	1	0.326	0.965	16.37
4w4g	2015	2015	3.3	MG	1	1	0.337	0.982	15.64
4w4g	2015	2015	3.3	MG	1	1	0.42	0.937	16.31
4w4g	2015	2015	3.3	MG	1	1	0.48	0.986	32.37
4w4g	2015	2015	3.3	MG	1	1	0.302	0.932	4.83
4w4g	2015	2015	3.3	MG	1	1	0.55	0.97	30.49
4w4g	2015	2015	3.3	MG	1	1	0.441	0.975	21.58
4w4g	2015	2015	3.3	MG	1	1	0.231	0.789	5.1
4w4g	2015	2015	3.3	MG	1	1	0.09	0.953	-6.17
4w4g	2015	2015	3.3	MG	1	1	0.255	0.973	4.5
4w4g	2015	2015	3.3	MG	1	1	0.574	0.933	13.98
4w4g	2015	2015	3.3	MG	1	1	0.318	0.954	6.32
4w4g	2015	2015	3.3	MG	1	1	0.293	0.823	7.11
4w4g	2015	2015	3.3	MG	1	1	0.424	0.849	11.55
4w4g	2015	2015	3.3	MG	1	1	0.452	0.863	12.6
4w4g	2015	2015	3.3	MG	1	1	0.367	0.984	18.26
4w4g	2015	2015	3.3	MG	1	1	0.214	0.875	0.47
4w4g	2015	2015	3.3	MG	1	1	0.449	0.885	8.59
4w4g	2015	2015	3.3	MG	1	1	0.179	0.974	-0.45
4w4g	2015	2015	3.3	MG	1	1	0.474	0.91	12.37
4w4g	2015	2015	3.3	MG	1	1	0.183	0.959	0.5
4w4g	2015	2015	3.3	MG	1	1	0.223	0.906	6.87
4w4g	2015	2015	3.3	MG	1	1	0.136	0.934	-1.29
4w4g	2015	2015	3.3	MG	1	1	0.089	0.971	-5.63
4w4g	2015	2015	3.3	MG	1	1	0.296	0.85	9.4
4w4g	2015	2015	3.3	MG	1	1	0.185	0.941	0.76
4w4g	2015	2015	3.3	MG	1	1	0.374	0.932	27.17
4w4g	2015	2015	3.3	MG	1	1	0.272	0.948	5.78
4w4g	2015	2015	3.3	MG	1	1	0.083	0.915	-4.85
4w4g	2015	2015	3.3	MG	1	1	0.308	0.915	8.46
4w4g	2015	2015	3.3	MG	1	1	0.699	0.958	15.05
4w4g	2015	2015	3.3	MG	1	1	0.183	0.904	1.13
4w4g	2015	2015	3.3	MG	1	1	0.304	0.985	5.03
4w4g	2015	2015	3.3	MG	1	1	0.177	0.802	2.63
4w4g	2015	2015	3.3	MG	1	1	0.376	0.905	3.6
4w4g	2015	2015	3.3	MG	1	1	0.16	0.902	-1.09
4w4g	2015	2015	3.3	MG	1	1	0.52	0.862	15.42
4w4g	2015	2015	3.3	MG	1	1	0.217	0.78	1.61
4w4g	2015	2015	3.3	MG	1	1	0.4	0.989	17.97
4w4g	2015	2015	3.3	MG	1	1	0.134	0.789	-1.86
4w4g	2015	2015	3.3	MG	1	1	0.441	0.966	13.49
4w4g	2015	2015	3.3	MG	1	1	0.798	0.865	36.5
4w4g	2015	2015	3.3	MG	1	1	0.602	0.978	20.28
4w4g	2015	2015	3.3	MG	1	1	0.605	0.93	28.98
4w4g	2015	2015	3.3	MG	1	1	0.206	0.937	-0.03
4w4g	2015	2015	3.3	MG	1	1	0.401	0.901	17.89
4w4g	2015	2015	3.3	MG	1	1	0.107	0.976	-2.91
4w4g	2015	2015	3.3	MG	1	1	0.159	0.943	-1.03
4w4g	2015	2015	3.3	MG	1	1	0.234	0.991	6.69
4w4g	2015	2015	3.3	MG	1	1	0.318	0.953	8.19
4w4g	2015	2015	3.3	MG	1	1	0.159	0.868	0.2
4w4g	2015	2015	3.3	MG	1	1	0.308	0.933	9.77
4w4g	2015	2015	3.3	MG	1	1	0.114	0.783	-1.11
4w4g	2015	2015	3.3	MG	1	1	0.184	0.826	2.58
4w4g	2015	2015	3.3	MG	1	1	0.283	0.918	8.88
4w4g	2015	2015	3.3	MG	1	1	0.301	0.892	5.58
4w4g	2015	2015	3.3	MG	1	1	0.271	0.935	5.85
4w4g	2015	2015	3.3	MG	1	1	0.246	0.817	3.76
4w4g	2015	2015	3.3	MG	1	1	0.225	0.83	4.82
4w4g	2015	2015	3.3	MG	1	1	0.216	0.864	1.75
4w4g	2015	2015	3.3	MG	1	1	0.307	0.925	6.5
4w4g	2015	2015	3.3	MG	1	1	0.209	0.9	1.54
4w4g	2015	2015	3.3	MG	1	1	0.128	0.811	-1.44
4w4g	2015	2015	3.3	MG	1	1	0.535	0.857	8.56
4w4g	2015	2015	3.3	MG	1	1	0.222	0.986	2.15
4w4g	2015	2015	3.3	MG	1	1	0.186	0.892	0.51
4w4g	2015	2015	3.3	MG	1	1	0.776	0.91	47.44
4w4g	2015	2015	3.3	MG	1	1	0.352	0.897	3.41
4w4g	2015	2015	3.3	MG	1	1	0.5	0.88	22.19
4w4g	2015	2015	3.3	MG	1	1	0.299	0.541	7.16
4w4g	2015	2015	3.3	MG	1	1	0.239	0.924	3.77
4w4g	2015	2015	3.3	MG	1	1	0.188	0.963	0.98
4w4g	2015	2015	3.3	MG	1	1	0.196	0.849	0.89
4w4g	2015	2015	3.3	MG	1	1	0.604	0.72	23.06
4w4g	2015	2015	3.3	MG	1	1	0.185	0.878	0.14
4w4g	2015	2015	3.3	MG	1	1	0.38	0.884	7.92
4w4g	2015	2015	3.3	MG	1	1	0.524	0.917	29.12
4w4g	2015	2015	3.3	MG	1	1	0.372	0.956	10.9
4w4g	2015	2015	3.3	MG	1	1	0.505	0.974	15.91
4w4g	2015	2015	3.3	MG	1	1	0.318	0.728	6.95
4w4g	2015	2015	3.3	MG	1	1	0.681	0.881	26.81
4w4g	2015	2015	3.3	MG	1	1	0.208	0.91	1.57
4w4g	2015	2015	3.3	MG	1	1	0.148	0.951	-1.41
4w4g	2015	2015	3.3	MG	1	1	0.241	0.943	5.55
4w4g	2015	2015	3.3	MG	1	1	0.325	0.943	11.22
4w4g	2015	2015	3.3	MG	1	1	0.296	0.969	10.2
4w4g	2015	2015	3.3	MG	1	1	0.316	0.915	1.25
4w4g	2015	2015	3.3	MG	1	1	0.422	0.95	19.11
4w4g	2015	2015	3.3	MG	1	1	0.219	0.894	6.82
4w4g	2015	2015	3.3	MG	1	1	0.195	0.885	0.15
4w4g	2015	2015	3.3	MG	1	1	0.062	0.892	-4.38
4w4g	2015	2015	3.3	MG	1	1	0.202	0.939	1.61
4w4g	2015	2015	3.3	MG	1	1	0.367	0.87	4.52
4w4g	2015	2015	3.3	MG	1	1	0.121	0.886	-2.42
4w4g	2015	2015	3.3	MG	1	1	0.157	0.957	-1.7
4w4g	2015	2015	3.3	MG	1	1	0.259	0.835	5.41
4w4g	2015	2015	3.3	MG	1	1	0.086	0.965	-2.81
4w4g	2015	2015	3.3	MG	1	1	0.148	0.921	-0.78
4w4g	2015	2015	3.3	MG	1	1	0.23	0.925	6.45
4w4g	2015	2015	3.3	MG	1	1	0.464	0.921	6.74
4w4g	2015	2015	3.3	MG	1	1	0.147	0.968	-1.64
4w4g	2015	2015	3.3	MG	1	1	0.643	0.85	28.02
4w4g	2015	2015	3.3	MG	1	1	0.298	0.859	21.93
4w4g	2015	2015	3.3	MG	1	1	0.331	0.885	11.73
4w4g	2015	2015	3.3	MG	1	1	0.709	0.691	31.01
4w4g	2015	2015	3.3	MG	1	1	0.348	0.892	3.44
4w4g	2015	2015	3.3	MG	1	1	0.281	0.937	8.05
4w4g	2015	2015	3.3	MG	1	1	0.236	0.929	8.92
4w4g	2015	2015	3.3	MG	1	1	0.389	0.88	2.36
4w4g	2015	2015	3.3	MG	1	1	0.243	0.919	1.59
4w4g	2015	2015	3.3	MG	1	1	0.185	0.91	-0.61
4w4g	2015	2015	3.3	MG	1	1	0.322	0.968	1.16
4w4g	2015	2015	3.3	MG	1	1	0.53	0.867	8.65
4w4g	2015	2015	3.3	MG	1	1	0.13	0.864	-1.99
4w4g	2015	2015	3.3	MG	1	1	0.156	0.702	-0.97
4w4g	2015	2015	3.3	MG	1	1	0.217	0.956	-0.6
4w4g	2015	2015	3.3	MG	1	1	0.205	0.972	-0.79
4w4g	2015	2015	3.3	MG	1	1	0.299	0.856	0.59
4w4g	2015	2015	3.3	MG	1	1	0.281	0.949	2.21
4w4g	2015	2015	3.3	MG	1	1	0.418	0.825	20.17
4w4g	2015	2015	3.3	MG	1	1	0.378	0.919	2.92
4w4g	2015	2015	3.3	MG	1	1	0.314	0.885	1.34
4w4g	2015	2015	3.3	MG	1	1	0.4	0.896	5.73
3pe2	2011	2012	1.9	E1B	26	26	0.083	0.941	-0.16	1.58	25	2.59	29
3pe2	2011	2012	1.9	SO4	5	5	0.088	0.959	0.02	0.23	4	0.36	6
3pe2	2011	2012	1.9	SO4	5	5	0.171	0.923	0.58	0.22	4	0.24	6
3pe2	2011	2012	1.9	SO4	5	5	0.221	0.953		0.29	4	0.1	6
4f9o	2013	2013	2.65	BGC	12	12	0.18	0.933	0.18	0.53	12	1.07	17
4f9o	2013	2013	2.65	0NZ	15	15	0.114	0.964	-1.52	0.94	15	0.66	21
4f9o	2013	2013	2.65	BGC	12	12	0.277	0.96	0.62	0.35	12	1.27	17
4f9o	2013	2013	2.65	0NZ	15	15	0.23	0.971	0.76	1.22	15	1.08	21
4f9o	2013	2013	2.65	NA	1	1	0.091	0.953	-2.59
4f9o	2013	2013	2.65	NA	1	1	0.098	0.899	-1.96
4f9o	2013	2013	2.65	BGC	12	12	0.357	0.95	2.02	0.44	12	1.09	17
4f9o	2013	2013	2.65	0NZ	15	15	0.255	0.961	0.51	1.17	15	0.83	21
4f9o	2013	2013	2.65	BGC	12	12	0.246	0.94	0.62	0.36	12	0.86	17
4f9o	2013	2013	2.65	0NZ	15	15	0.195	0.974	-0.02	1.12	15	0.8	21
4f9o	2013	2013	2.65	NA	1	1	0.199	0.784	0.59
4f9o	2013	2013	2.65	NA	1	1	0.118	0.928	-1.1
4f9o	2013	2013	2.65	CIT	13	13	0.252	0.719	3.36	1.25	3	1.67	3
4q52	2014	2014	2.6	BGC	12	12	0.206	0.938	3.48	0.61	12	1.13	17
4q52	2014	2014	2.6	BGC	12	12	0.27	0.902	2.99	0.63	12	0.94	17
4q52	2014	2014	2.6	BGC	12	12	0.139	0.946	-0.27	0.58	12	1.21	17
3bsu	2008	2009	2.1	5IU	21	20	0.105	0.976		2.21	13	3.71	15
3bsu	2008	2009	2.1	5IU	21	20	0.102	0.981		1.92	13	3.78	15
4tla	2015	2015	1.8	ANP	31	31	0.094	0.966	-0.36	2.38	29	1.19	28
4tla	2015	2015	1.8	MG	1	1	0.027	0.928	-5.26
4tla	2015	2015	1.8	ADP	27	27	0.092	0.984	-0.4	1.04	25	2.33	24
4tla	2015	2015	1.8	MG	1	1	0.065	0.982	-1.18
4tla	2015	2015	1.8	ADP	27	27	0.074	0.987	-0.74	1.27	25	2.35	24
4tla	2015	2015	1.8	MG	1	1	0.059	0.98	-5.95
4tla	2015	2015	1.8	ADP	27	27	0.104	0.986	-0.14	1.08	25	2.11	24
4tla	2015	2015	1.8	MG	1	1	0.088	0.99	-1.73
4tla	2015	2015	1.8	ADP	27	27	0.084	0.974	-0.26	1.16	25	2.18	24
4tla	2015	2015	1.8	MG	1	1	0.089	0.99	-1.36
4tla	2015	2015	1.8	ANP	31	31	0.085	0.973	-0.83	1.99	29	2.16	28
4phh	2014	2016	2.35	2UK	40	40	0.108	0.979	-0.35	2.05	37	2.51	39
4phh	2014	2016	2.35	MG	1	1	0.069	0.987	-4.46
4phh	2014	2016	2.35	CL	1	1	0.107	0.993	-2.16
4phh	2014	2016	2.35	2UK	40	40	0.107	0.975	-0.81	1.99	37	2.64	39
4phh	2014	2016	2.35	CL	1	1	0.114	0.978	0.2
4phh	2014	2016	2.35	2UK	40	40	0.101	0.971	-0.52	1.85	37	2.35	39
4phh	2014	2016	2.35	MG	1	1	0.045	0.963	-1.98
4phh	2014	2016	2.35	2UK	40	40	0.123	0.983	-0.57	1.92	37	2.44	39
4phh	2014	2016	2.35	MG	1	1	0.096	0.977	-0.81
4phh	2014	2016	2.35	CL	1	1	0.099	0.908	-1.35
5cq0	2015	2015	1.9	SO4	5	5	0.156	0.936	2.51	0.28	4	0.2	6
5cq0	2015	2015	1.9	GOL	6	4	0.105	0.928	2.39	0.53	3	0.23	2
5cq0	2015	2015	1.9	GOL	6	6	0.123	0.968	4.25	0.21	5	0.29	5
5cq0	2015	2015	1.9	GOL	6	6	0.107	0.947		0.24	5	0.33	5
5cq0	2015	2015	1.9	SO4	5	5	0.11	0.959		0.37	4	0.1	6
5cq0	2015	2015	1.9	GOL	6	6	0.158	0.905	3.38	0.25	5	0.37	5
5cq0	2015	2015	1.9	GOL	6	4	0.096	0.98	3.65	0.37	3	0.44	2
5cq0	2015	2015	1.9	SIA	21	20	0.08	0.971	0.26	0.43	17	0.84	19
5cq0	2015	2015	1.9	GAL	12	11	0.081	0.959	2.75	0.57	11	0.95	13
5cq0	2015	2015	1.9	NGA	15	14	0.142	0.95		0.48	14	0.66	15
5cq0	2015	2015	1.9	GAL	12	12	0.221	0.812		0.45	12	1.21	17
5cq0	2015	2015	1.9	GOL	6	6	0.172	0.935	2.54	0.24	5	0.27	5
5cq0	2015	2015	1.9	SO4	5	5	0.126	0.951	1.62	0.32	4	0.13	6
5cq0	2015	2015	1.9	GOL	6	6	0.173	0.958	5.07	0.21	5	0.31	5
5cq0	2015	2015	1.9	SO4	5	5	0.116	0.945		0.4	4	0.1	6
5cq0	2015	2015	1.9	SO4	5	5	0.157	0.942		0.4	4	0.22	6
5cq0	2015	2015	1.9	GOL	6	4	0.137	0.974		0.42	3	0.69	2
5cq0	2015	2015	1.9	GOL	6	4	0.145	0.92		0.43	3	0.49	2
5cq0	2015	2015	1.9	SIA	21	20	0.096	0.959	0.66	0.48	17	0.63	19
5cq0	2015	2015	1.9	GAL	12	11	0.096	0.964	2.2	0.53	11	0.63	13
5cq0	2015	2015	1.9	NGA	15	14	0.301	0.895		0.49	14	0.41	15
5cq0	2015	2015	1.9	GAL	12	12	0.287	0.745		0.5	12	1.01	17
5cq0	2015	2015	1.9	GOL	6	6	0.168	0.929	6.41	0.21	5	0.17	5
5cq0	2015	2015	1.9	SO4	5	5	0.15	0.885	2.2	0.4	4	0.27	6
5cq0	2015	2015	1.9	SO4	5	5	0.13	0.916		0.4	4	0.11	6
5cq0	2015	2015	1.9	SO4	5	5	0.23	0.961		0.43	4	0.18	6
5cq0	2015	2015	1.9	GOL	6	4	0.131	0.945		0.49	3	0.2	2
5cq0	2015	2015	1.9	GOL	6	6	0.124	0.951	2.52	0.21	5	0.31	5
5cq0	2015	2015	1.9	GOL	6	6	0.162	0.935		0.2	5	0.28	5
5cq0	2015	2015	1.9	SIA	21	20	0.105	0.972	1.09	0.45	17	0.65	19
5cq0	2015	2015	1.9	GAL	12	11	0.134	0.961	4.3	0.65	11	0.92	13
5cq0	2015	2015	1.9	NGA	15	14	0.252	0.925		0.44	14	0.58	15
5cq0	2015	2015	1.9	GAL	12	12	0.326	0.794		0.5	12	1.01	17
5cq0	2015	2015	1.9	SO4	5	5	0.152	0.96	2.77	0.35	4	0.3	6
5cq0	2015	2015	1.9	SO4	5	5	0.107	0.959		0.38	4	0.12	6
5cq0	2015	2015	1.9	SO4	5	5	0.21	0.929		0.43	4	0.21	6
5cq0	2015	2015	1.9	GOL	6	4	0.089	0.97		0.43	3	0.47	2
5cq0	2015	2015	1.9	GOL	6	6	0.127	0.962	2.71	0.24	5	0.24	5
5cq0	2015	2015	1.9	GOL	6	6	0.231	0.931	7.5	0.25	5	0.17	5
5cq0	2015	2015	1.9	GOL	6	4	0.087	0.944		0.48	3	0.35	2
5cq0	2015	2015	1.9	SIA	21	20	0.072	0.971	-0.08	0.51	17	0.7	19
5cq0	2015	2015	1.9	GAL	12	11	0.08	0.967	1.82	0.48	11	0.77	13
5cq0	2015	2015	1.9	NGA	15	14	0.188	0.951		0.41	14	0.55	15
5cq0	2015	2015	1.9	GAL	12	12	0.239	0.707		0.54	12	1.34	17
5cq0	2015	2015	1.9	SO4	5	5	0.157	0.952	2.05	0.29	4	0.31	6
5cq0	2015	2015	1.9	SO4	5	5	0.13	0.911		0.4	4	0.14	6
5cq0	2015	2015	1.9	SO4	5	5	0.114	0.959		0.42	4	0.25	6
5cq0	2015	2015	1.9	GOL	6	4	0.095	0.975		0.43	3	0.51	2
5cq0	2015	2015	1.9	GOL	6	6	0.165	0.938	3.48	0.21	5	0.39	5
5cq0	2015	2015	1.9	GOL	6	6	0.186	0.94	13.02	0.23	5	0.17	5
5cq0	2015	2015	1.9	GOL	6	4	0.112	0.921	4.57	0.56	3	0.22	2
5cq0	2015	2015	1.9	SIA	21	20	0.071	0.973	0	0.45	17	0.83	19
5cq0	2015	2015	1.9	GAL	12	11	0.071	0.968	2.35	0.61	11	1.02	13
5cq0	2015	2015	1.9	NGA	15	14	0.167	0.952		0.46	14	0.61	15
5cq0	2015	2015	1.9	GAL	12	12	0.284	0.8		0.54	12	1.03	17
3gtk	2009	2009	3.8	ZN	1	1	0.058	0.689	-1.46
3gtk	2009	2009	3.8	ZN	1	1	0.122	0.975	-0.85
3gtk	2009	2009	3.8	ZN	1	1	0.056	0.992	-1.13
3gtk	2009	2009	3.8	ZN	1	1	0.108	0.99	-0.98
3gtk	2009	2009	3.8	ZN	1	1	0.131	0.957	-0.96
3gtk	2009	2009	3.8	ZN	1	1	0.168	0.986	-3.91
3gtk	2009	2009	3.8	ZN	1	1	0.021	0.985	-2.61
4rh9	2015	2015	1.598	PTR	17	16	0.061	0.986		0.95	15	0.97	19
2vh3	2007	2011	1.16	DAH	14	13	0.104	0.851		0.76	13	0.7	16
2vh3	2007	2011	1.16	TY2	14	13	0.098	0.894		1.21	13	1.47	15
2vh3	2007	2011	1.16	SO4	5	5	0.164	0.937	1.7	0.19	4	0.2	6
2vh3	2007	2011	1.16	GOL	6	6	0.165	0.848	4.44	0.43	5	0.56	5
2vh3	2007	2011	1.16	DAH	14	13	0.127	0.843		0.91	13	0.72	16
2vh3	2007	2011	1.16	FGL	8	7	0.151	0.812		1.04	1	1.33	2
2vh3	2007	2011	1.16	CSO	8	7	0.097	0.959		0.66	4	1.64	1
2vh3	2007	2011	1.16	SO4	5	5	0.144	0.957	1.48	0.17	4	0.89	6
2vh3	2007	2011	1.16	SO4	5	5	0.191	0.896	1.25	0.17	4	0.2	6
2vh3	2007	2011	1.16	SO4	5	5	0.136	0.955	1.32	0.12	4	0.14	6
2vh3	2007	2011	1.16	GOL	6	6	0.314	0.705	5.77	0.61	5	0.48	5
5jtu	2016	2016	1.85	PLP	16	15	0.149	0.981	0.46	2.89	15	1.4	20
5jtu	2016	2016	1.85	6NE	26	26	0.093	0.973	-0.44	0.99	26	1.15	37
5jtu	2016	2016	1.85	DMS	4	4	0.163	0.921		0.42	3	0.55	3
5jtu	2016	2016	1.85	DMS	4	4	0.286	0.593		0.42	3	0.82	3
4fkr	2013	2013	1.9	45K	26	26	0.075	0.975	-0.94	2.52	26	1.71	35
4fkr	2013	2013	1.9	GOL	6	6	0.273	0.884	3.35	0.34	5	0.52	5
1xfv	2005	2009	3.35	3AT	30	30	0.243	0.92	-0.26	1.5	26	1.05	21
1xfv	2005	2009	3.35	3AT	30	30	0.231	0.925	-0.4	1.53	26	1.01	21
1xfv	2005	2009	3.35	3AT	30	30	0.219	0.921	-0.33	1.58	26	1.04	21
1xfv	2005	2009	3.35	3AT	30	30	0.206	0.925	-0.84	1.56	26	1.03	21
1xfv	2005	2009	3.35	3AT	30	30	0.221	0.925	-0.68	1.49	26	0.97	21
1xfv	2005	2009	3.35	3AT	30	30	0.212	0.922	-0.72	1.49	26	1.01	21
1xfv	2005	2009	3.35	CA	1	1	0.067	0.935	-3.09
1xfv	2005	2009	3.35	CA	1	1	0.163	0.976	-1.05
1xfv	2005	2009	3.35	CA	1	1	0.14	0.982	-0.84
1xfv	2005	2009	3.35	CA	1	1	0.149	0.974	-0.65
1xfv	2005	2009	3.35	CA	1	1	0.136	0.984	-1.7
1xfv	2005	2009	3.35	CA	1	1	0.103	0.977	-1.22
1xfv	2005	2009	3.35	CA	1	1	0.107	0.932	-1.11
1xfv	2005	2009	3.35	CA	1	1	0.167	0.949	-2.05
1xfv	2005	2009	3.35	CA	1	1	0.161	0.973	-0.62
1xfv	2005	2009	3.35	CA	1	1	0.105	0.962	-1.65
1xfv	2005	2009	3.35	CA	1	1	0.143	0.967	-1.11
1xfv	2005	2009	3.35	CA	1	1	0.111	0.985	-1.14
1xfv	2005	2009	3.35	CA	1	1	0.11	0.957	-1.1
1xfv	2005	2009	3.35	CA	1	1	0.156	0.947	-1.17
1xfv	2005	2009	3.35	CA	1	1	0.121	0.994	-1.47
1xfv	2005	2009	3.35	CA	1	1	0.098	0.959	-1.43
1xfv	2005	2009	3.35	CA	1	1	0.164	0.946	-1.08
1xfv	2005	2009	3.35	CA	1	1	0.163	0.979	-0.5
1ak9	1997	2009	1.8	IPA	4					1.71	3	0.75	3
1ak9	1997	2009	1.8	IPA	4					1.67	3	1.09	3
3c6s	2008	2011	1.8	PD	1	1	0.021	0.996	-3.9
3c6s	2008	2011	1.8	RAM	11	10	0.296	0.55		0.62	9	1.81	13
3c6s	2008	2011	1.8	NAG	15	14	0.27	0.832		0.61	14	1.55	15
3c6s	2008	2011	1.8	RAM	11	10	0.111	0.933		0.61	9	0.94	13
3c6s	2008	2011	1.8	RAM	11	10	0.105	0.912		0.63	9	1	13
3c6s	2008	2011	1.8	RAM	11	10	0.106	0.938		0.72	9	1.6	13
3c6s	2008	2011	1.8	NAG	15	14	0.071	0.965	-0.56	0.62	14	1.24	15
3c6s	2008	2011	1.8	RAM	11	10	0.071	0.938	-0.52	0.68	9	0.99	13
3c6s	2008	2011	1.8	RAM	11	10	0.153	0.903		0.5	9	1.27	13
3c6s	2008	2011	1.8	RAM	11	10	0.184	0.768		0.57	9	1.05	13
3c6s	2008	2011	1.8	GLC	12	11	0.057	0.976	-2.98	0.69	11	1.34	13
3c6s	2008	2011	1.8	GLC	12	11	0.076	0.941		0.5	11	0.83	13
3c6s	2008	2011	1.8	RAM	11	10	0.207	0.771		0.57	9	1.59	13
3c6s	2008	2011	1.8	NAG	15	14	0.201	0.822		0.48	14	1.05	15
3c6s	2008	2011	1.8	RAM	11	10	0.173	0.853		0.73	9	0.93	13
3c6s	2008	2011	1.8	RAM	11	10	0.1	0.896		0.64	9	0.73	13
3c6s	2008	2011	1.8	RAM	11	10	0.171	0.838		0.97	9	1.81	13
3c6s	2008	2011	1.8	NAG	15	14	0.098	0.951	0.49	0.55	14	1.08	15
3c6s	2008	2011	1.8	RAM	11	10	0.067	0.96	-0.92	0.81	9	1.38	13
3c6s	2008	2011	1.8	RAM	11	10	0.138	0.862		0.86	9	1.56	13
3c6s	2008	2011	1.8	RAM	11	10	0.168	0.796		0.78	9	1.25	13
3c6s	2008	2011	1.8	GLC	12	11	0.092	0.948	0.15	0.9	11	1.78	13
3c6s	2008	2011	1.8	GLC	12	11	0.104	0.911		0.65	11	1.13	13
3c6s	2008	2011	1.8	RAM	11	10	0.152	0.75		0.49	9	0.83	13
3c6s	2008	2011	1.8	NAG	15	14	0.168	0.811		0.61	14	1.2	15
3c6s	2008	2011	1.8	RAM	11	10	0.105	0.899		0.91	9	1.03	13
3c6s	2008	2011	1.8	RAM	11	10	0.088	0.94		0.81	9	1.06	13
3c6s	2008	2011	1.8	RAM	11	10	0.08	0.949		0.88	9	1.03	13
3c6s	2008	2011	1.8	NAG	15	14	0.081	0.959	1.49	0.81	14	0.97	15
3c6s	2008	2011	1.8	RAM	11	10	0.082	0.963	1.06	0.64	9	1.06	13
3c6s	2008	2011	1.8	RAM	11	10	0.11	0.918		0.62	9	1.1	13
3c6s	2008	2011	1.8	RAM	11	10	0.181	0.812		0.47	9	1.43	13
3c6s	2008	2011	1.8	GLC	12	11	0.071	0.973	-0.53	1.12	11	1.25	13
3c6s	2008	2011	1.8	GLC	12	11	0.075	0.956		0.63	11	1.01	13
3c6s	2008	2011	1.8	RAM	11	10	0.225	0.819		0.59	9	1.03	13
3c6s	2008	2011	1.8	NAG	15	14	0.255	0.795		0.47	14	0.94	15
3c6s	2008	2011	1.8	RAM	11	10	0.13	0.927		0.9	9	0.92	13
3c6s	2008	2011	1.8	RAM	11	10	0.078	0.927		0.88	9	1.1	13
3c6s	2008	2011	1.8	RAM	11	10	0.138	0.927		0.89	9	1.37	13
3c6s	2008	2011	1.8	NAG	15	14	0.076	0.951	-0.2	0.81	14	1.03	15
3c6s	2008	2011	1.8	RAM	11	10	0.092	0.934	0.88	0.58	9	1.48	13
3c6s	2008	2011	1.8	RAM	11	10	0.16	0.87		0.69	9	1.03	13
3c6s	2008	2011	1.8	RAM	11	10	0.194	0.863		0.53	9	1.06	13
3c6s	2008	2011	1.8	GLC	12	11	0.079	0.956	-0.49	0.78	11	1.54	13
3c6s	2008	2011	1.8	GLC	12	11	0.077	0.955		0.72	11	1.36	13
3t4u	2012	2012	2.02	GOL	6	6	0.1	0.962	2.6	0.36	5	0.45	5
3t4u	2012	2012	2.02	SO4	5	5	0.083	0.942		0.16	4	0.17	6
3t4u	2012	2012	2.02	GOL	6	6	0.183	0.918	2.91	0.38	5	1.03	5
3t4u	2012	2012	2.02	GOL	6	6	0.173	0.873	10.26	0.49	5	0.96	5
3t4u	2012	2012	2.02	CL	1	1	0.083	0.807	-1.63
3t4u	2012	2012	2.02	GOL	6	6	0.207	0.848	5.66	0.38	5	0.37	5
3t4u	2012	2012	2.02	NA	1	1	0.094	0.992	-0.17
3t4u	2012	2012	2.02	GOL	6	6	0.119	0.956	0.27	0.28	5	0.45	5
3t4u	2012	2012	2.02	GOL	6	6	0.112	0.965	3.21	0.5	5	0.55	5
3t4u	2012	2012	2.02	SO4	5	5	0.146	0.923		0.23	4	0.25	6
3t4u	2012	2012	2.02	CL	1	1	0.046	0.984	-2.29
3t4u	2012	2012	2.02	NA	1	1	0.106	0.995	0.32
3t4u	2012	2012	2.02	GOL	6	6	0.163	0.954	7.49	0.26	5	0.65	5
3t4u	2012	2012	2.02	GOL	6	6	0.183	0.917	6.38	0.34	5	0.59	5
3t4u	2012	2012	2.02	SO4	5	5	0.203	0.978		0.2	4	0.13	6
3t4u	2012	2012	2.02	SO4	5	5	0.112	0.957		0.09	4	0.11	6
3t4u	2012	2012	2.02	GOL	6	6	0.18	0.922	7.99	0.39	5	0.56	5
3t4u	2012	2012	2.02	GOL	6	6	0.144	0.891	0.81	0.46	5	0.17	5
3t4u	2012	2012	2.02	GOL	6	6	0.203	0.909	10.71	0.31	5	0.46	5
3t4u	2012	2012	2.02	NA	1	1	0.122	0.994	1.51
3t4u	2012	2012	2.02	GOL	6	6	0.204	0.956	4.52	0.26	5	0.35	5
3t4u	2012	2012	2.02	GOL	6	6	0.141	0.934	7.54	0.36	5	0.58	5
3t4u	2012	2012	2.02	SO4	5	5	0.138	0.945		0.18	4	0.09	6
3t4u	2012	2012	2.02	SO4	5	5	0.172	0.954		0.15	4	0.37	6
3t4u	2012	2012	2.02	GOL	6	6	0.145	0.858	4.55	0.43	5	0.53	5
3t4u	2012	2012	2.02	NA	1	1	0.084	0.997	-1.22
3t4u	2012	2012	2.02	GOL	6	6	0.131	0.94	4.66	0.41	5	0.52	5
3t4u	2012	2012	2.02	GOL	6	6	0.174	0.919	2.12	0.38	5	0.32	5
3t4u	2012	2012	2.02	SO4	5	5	0.167	0.908		0.18	4	0.21	6
3t4u	2012	2012	2.02	GOL	6	6	0.134	0.952	3.3	0.41	5	0.54	5
3t4u	2012	2012	2.02	GOL	6	12	0.241	0.909	10.1	0.35	5	0.59	5
3t4u	2012	2012	2.02	GOL	6	12	0.241	0.909	9.67	0.28	5	0.61	5
3t4u	2012	2012	2.02	GOL	6	6	0.162	0.79		0.33	5	0.54	5
3t4u	2012	2012	2.02	NA	1	1	0.087	0.987	-1.13
3t4u	2012	2012	2.02	GOL	6	6	0.092	0.978	0.78	0.45	5	0.38	5
3t4u	2012	2012	2.02	SO4	5	5	0.185	0.94		0.29	4	0.28	6
3t4u	2012	2012	2.02	SO4	5	5	0.2	0.901		0.17	4	0.08	6
3t4u	2012	2012	2.02	GOL	6	12	0.24	0.873	13.55	0.32	5	0.26	5
3t4u	2012	2012	2.02	GOL	6	12	0.24	0.873	3.61	0.28	5	0.28	5
3t4u	2012	2012	2.02	GOL	6	6	0.127	0.916	0.96	0.44	5	0.87	5
3t4u	2012	2012	2.02	GOL	6	6	0.162	0.926	13.45	0.45	5	1.09	5
3t4u	2012	2012	2.02	NA	1	1	0.084	0.994	-0.98
3wq9	2015	2015	1.8	YUK	38	38	0.106	0.95	-0.25	2.03	42	2.5	56
4hsg	2012	2012	2.3	KTD	22	22	0.1	0.973	-0.71	1.92	19	0.91	23
4hsg	2012	2012	2.3	UNX	1	1	0.182	0.714	1.88
4hsg	2012	2012	2.3	UNX	1	1	0.144	0.84	1.41
4hsg	2012	2012	2.3	UNX	1	1	0.189	0.844	6.04
4hsg	2012	2012	2.3	UNX	1	1	0.336	0.594	11.8
5iz5	2016	2016	2.2	SO4	5	5	0.141	0.937		0.39	4	0.16	6
5iz5	2016	2016	2.2	SO4	5	5	0.157	0.877		0.43	4	0.15	6
5iz5	2016	2016	2.2	SO4	5	5	0.198	0.912		0.41	4	0.15	6
5iz5	2016	2016	2.2	SO4	5	5	0.152	0.896	1.19	0.41	4	0.09	6
5iz5	2016	2016	2.2	SO4	5	5	0.146	0.955		0.4	4	0.09	6
5iz5	2016	2016	2.2	SO4	5	5	0.212	0.82	0.85	0.41	4	0.07	6
5iz5	2016	2016	2.2	SO4	5	5	0.23	0.909	2.09	0.44	4	0.2	6
5iz5	2016	2016	2.2	SO4	5	5	0.245	0.885		0.48	4	0.17	6
5iz5	2016	2016	2.2	SO4	5	5	0.345	0.972	4.47	0.23	4	0.21	6
5iz5	2016	2016	2.2	SO4	5	5	0.61	0.782	10.93	0.41	4	0.18	6
5iz5	2016	2016	2.2	SO4	5	5	0.284	0.858	0.79	0.41	4	0.07	6
5iz5	2016	2016	2.2	SO4	5	5	0.139	0.925	-0.03	0.38	4	0.15	6
5iz5	2016	2016	2.2	SO4	5	5	0.158	0.935	0.42	0.42	4	0.14	6
5iz5	2016	2016	2.2	SO4	5	5	0.375	0.848	1.4	0.41	4	0.25	6
4mb0	2014	2014	1.96	ACT	4	4	0.24	0.747	2.16	1.55	1	0	0
3new	2010	2011	2.51	3NE	24	24	0.153	0.963	0.02	1.6	24	3.34	28
3ond	2011	2014	1.17	NAD	44	44	0.056	0.984	-0.23	1.53	41	1.59	43
3ond	2011	2014	1.17	TRS	8	8	0.298	0.844	10.35	0.87	7	0.84	9
3ond	2011	2014	1.17	ADN	19	19	0.053	0.98	-0.23	0.98	18	1.7	17
3ond	2011	2014	1.17	NA	1	1	0.031	0.995	-2.95
3ond	2011	2014	1.17	NAD	44	44	0.068	0.976	1.17	1.43	41	1.57	43
3ond	2011	2014	1.17	TRS	8	8	0.186	0.943	10.32	1.03	7	0.96	9
3ond	2011	2014	1.17	TRS	8	8	0.187	0.929	4.04	0.96	7	1.24	9
3ond	2011	2014	1.17	ADN	19	19	0.049	0.984	-0.42	1.14	18	1.58	17
3ond	2011	2014	1.17	NA	1	1	0.057	0.994	-0.02
3i5o	2009	2012	1.5	BGC	12	12	0.148	0.762	2.19	0.45	12	1.44	17
3i5o	2009	2012	1.5	BGC	12	11	0.09	0.893		0.65	11	3.54	13
3i5o	2009	2012	1.5	BGC	12	11	0.095	0.915		0.67	11	3.34	13
3i5o	2009	2012	1.5	BGC	12	11	0.104	0.936	1.4	0.71	11	3.54	13
3i5o	2009	2012	1.5	BGC	12	11	0.087	0.935	0.66	0.58	11	2.5	13
3i5o	2009	2012	1.5	BGC	12	12	0.168	0.785	3.77	0.45	12	1.51	17
3i5o	2009	2012	1.5	BGC	12	11	0.099	0.882		0.65	11	3.17	13
3i5o	2009	2012	1.5	BGC	12	11	0.103	0.91		0.7	11	3.31	13
3i5o	2009	2012	1.5	BGC	12	11	0.113	0.909	1.21	0.5	11	3.49	13
3i5o	2009	2012	1.5	BGC	12	11	0.099	0.951	1.16	0.6	11	2.41	13
4jlo	2014	2015	1.73	ADP	27	27	0.079	0.979	-0.17	1	25	1.83	24
4jlo	2014	2015	1.73	ADP	27	27	0.092	0.951	0.26	1.05	25	1.75	24
4jlo	2014	2015	1.73	ADP	27	27	0.071	0.982	-0.98	1.06	25	1.7	24
4jlo	2014	2015	1.73	ADP	27	27	0.097	0.956	1.13	0.97	25	1.61	24
3um8	2012	2012	2.6	1CY	17	17	0.197	0.957	0.4	3.45	15	1.15	17
3um8	2012	2012	2.6	NDP	48	48	0.149	0.946	-0.78	1.32	43	2.12	49
3um8	2012	2012	2.6	PO4	5	5	0.159	0.962	-0.54	1.44	4	0.39	6
3um8	2012	2012	2.6	PO4	5	5	0.205	0.937	0.95	1.45	4	0.39	6
3um8	2012	2012	2.6	1CY	17	17	0.341	0.759	1.66	3.4	15	1.41	17
3um8	2012	2012	2.6	NDP	48	48	0.265	0.854	-0.15	1.38	43	2.14	49
1tok	2004	2011	1.85	LLP	25	24	0.125	0.951		2.13	24	1.61	28
1tok	2004	2011	1.85	MAE	8	8	0.072	0.967	-1.26	0.52	1	0	0
1tok	2004	2011	1.85	LLP	25	24	0.105	0.962		2.33	24	1.69	28
1tok	2004	2011	1.85	MAE	8	8	0.111	0.939	-0.02	0.45	1	0	0
5ao7	2016	2016	2.09	CA	1	1	0.073	0.991	-1.14
5ao7	2016	2016	2.09	AH0	19	16	0.242	0.741	8.16	5.5	17	1.49	20
5ao7	2016	2016	2.09	NAG	15	14	0.174	0.93	4.11	1.31	14	1.04	15
5ao7	2016	2016	2.09	NAG	15	15	0.205	0.785	7.18	0.95	15	2.47	21
5ao7	2016	2016	2.09	TRS	8	8	0.327	0.76	11.05	1.81	7	1.29	9
5ao7	2016	2016	2.09	PEG	7	7	0.322	0.879	8.48	0.5	6	0.44	5
4emd	2012	2015	1.75	C5P	21	21	0.077	0.95	-0.45	0.72	19	0.89	23
4emd	2012	2015	1.75	SO4	5	5	0.052	0.99	-1.54	0.37	4	0.42	6
5dlc	2015	2015	2.65	PO4	5	5	0.24	0.874	4.82	0.74	4	0.38	6
3o8t	2010	2010	2	BMU	21	21	0.126	0.922	-0.31	1.44	21	1.23	24
3o8t	2010	2010	2	BOG	20	20	0.166	0.905	0.76	0.51	20	0.85	25
5h9i	2016	2016	1.501	XAN	11	11	0.066	0.968	-1.24	2.53	8	5.4	4
5h9i	2016	2016	1.501	GOL	6	6	0.056	0.967	-0.89	1.2	5	0.61	5
5h9i	2016	2016	1.501	GOL	6	6	0.092	0.946	1.2	1.06	5	0.32	5
5h9i	2016	2016	1.501	GOL	6	6	0.122	0.915	1.97	2.28	5	1.47	5
5h9i	2016	2016	1.501	BME	4	4	0.077	0.958	-0.25	1.56	3	0.44	2
5h9i	2016	2016	1.501	IPA	4	4	0.181	0.79	2.89	0.76	3	0.84	3
5h9i	2016	2016	1.501	LEA	7	7	0.235	0.638	8.03	0.66	3	0.06	2
1r3k	2003	2009	2.8	DGA	44	21	0.301	0.727	4.26	1.8	20	1.34	22
4cpx	2014	2014	1.85	CL	1	1	0.075	0.964	-2.19
4cpx	2014	2014	1.85	V78	52	52	0.156	0.865	1.2	21.73	52	6.41	70
3dy7	2009	2009	2.7	ATP	31	31	0.111	0.976	-1.56	1	27	1.9	25
3dy7	2009	2009	2.7	1CX	24	24	0.168	0.979	-0.62	2.99	21	2.08	19
3cny	2008	2011	1.85	EDO	4	4	0.115	0.895	1.38	0.4	3	0.47	2
3cny	2008	2011	1.85	EDO	4	4	0.178	0.807		0.46	3	0.26	2
3cny	2008	2011	1.85	ACT	4	4	0.202	0.872		2.14	1	0	0
3cny	2008	2011	1.85	EDO	4	4	0.085	0.957	0.15	0.42	3	0.11	2
3cny	2008	2011	1.85	EDO	4	4	0.155	0.892	8.19	0.4	3	0.48	2
3cny	2008	2011	1.85	EDO	4	4	0.165	0.803	2.17	0.45	3	0.2	2
3cny	2008	2011	1.85	EDO	4	4	0.235	0.821	3.26	0.57	3	0.33	2
3as4	2011	2013	2.33	SO4	5	5	0.237	0.95		0.18	4	0.26	6
3as4	2011	2013	2.33	SO4	5	5	0.185	0.951	1.67	0.36	4	0.62	6
3as4	2011	2013	2.33	SO4	5	5	0.065	0.988		0.1	4	0.63	6
3as4	2011	2013	2.33	SO4	5	5	0.283	0.95	17.86	0.29	4	0.63	6
3as4	2011	2013	2.33	SO4	5	5	0.319	0.824		0.13	4	0.3	6
3as4	2011	2013	2.33	SO4	5	5	0.176	0.933		0.31	4	0.44	6
2bo7	2005	2011	2.95	GDP	28	28	0.153	0.949	-1.56	1.17	25	2.13	26
2bo7	2005	2011	2.95	GDP	28	28	0.136	0.974	-2.14	1.07	25	1.96	26
2bo7	2005	2011	2.95	GDP	28	28	0.135	0.966	-2.1	1.26	25	1.99	26
2bo7	2005	2011	2.95	GDP	28	28	0.162	0.954	-0.95	1.15	25	2.16	26
2bo7	2005	2011	2.95	GDP	28	28	0.137	0.954	-2.19	1.22	25	2.07	26
2bo7	2005	2011	2.95	GDP	28	28	0.355	0.825	0.02	1.09	25	2.06	26
2bo7	2005	2011	2.95	GDP	28	28	0.191	0.947	-0.17	1.15	25	2.14	26
2bo7	2005	2011	2.95	GDP	28	28	0.165	0.961	-1.44	1.15	25	2.05	26
2bo7	2005	2011	2.95	GDP	28	28	0.186	0.956	-0.55	1.09	25	2.19	26
2bo7	2005	2011	2.95	GDP	28	28	0.177	0.941	-0.89	1.12	25	2.04	26
2ym1	2011	2011	2.28	FAD	53	53	0.124	0.98	0.21	1.36	51	1.97	54
2ym1	2011	2011	2.28	NAP	48	48	0.121	0.981	0.04	1.45	44	2.22	51
2ym1	2011	2011	2.28	OXY	2	2	0.259	0.984		0.3	1	0	0
2ym1	2011	2011	2.28	PG4	13	13	0.189	0.852	1.78	1.05	12	1.72	11
2ym1	2011	2011	2.28	PGE	10	10	0.125	0.917	0.14	0.61	9	0.51	8
2ym1	2011	2011	2.28	PEG	7	7	0.105	0.924	-0.03	0.45	6	0.3	5
5kql	2016	2016	1.45	6VY	20	20	0.055	0.985	-0.74	1.6	18	1.61	25
4rlq	2015	2015	1.63	3SK	10	10	0.071	0.97	-0.64	0.52	7	0.72	9
4rlq	2015	2015	1.63	GOL	6	6	0.075	0.962	-0.29	0.92	5	0.66	5
4rlq	2015	2015	1.63	GOL	6	6	0.11	0.94	2.89	0.66	5	0.79	5
4rlq	2015	2015	1.63	3SK	10	10	0.126	0.979	0.17	0.78	7	1.43	9
4rlq	2015	2015	1.63	GOL	6	6	0.106	0.952	1.62	0.71	5	1.31	5
4rlq	2015	2015	1.63	GOL	6	6	0.081	0.955	0.64	0.5	5	0.47	5
4rlq	2015	2015	1.63	GOL	6	6	0.169	0.935	2.08	0.49	5	0.75	5
4rlq	2015	2015	1.63	GOL	6	6	0.092	0.952	0.37	0.68	5	1.48	5
4rlq	2015	2015	1.63	GOL	6	6	0.134	0.846	2.29	0.78	5	2.11	5
4rlq	2015	2015	1.63	GOL	6	6	0.095	0.946	1.1	0.29	5	0.6	5
4rlq	2015	2015	1.63	GOL	6	6	0.117	0.81	2.05	0.53	5	0.93	5
3cah	2008	2011	1.55	NAG	15	14	0.212	0.904		0.95	14	1.54	15
3cah	2008	2011	1.55	NAG	15	14	0.413	0.804		0.54	14	1.25	15
3cah	2008	2011	1.55	FUC	11	10	0.403	0.781		0.51	9	1.28	13
3cah	2008	2011	1.55	NAG	15	14	0.162	0.903	2.73	0.47	14	1.16	15
3cah	2008	2011	1.55	NAG	15	14	0.398	0.851		0.78	14	1.2	15
3cah	2008	2011	1.55	FUC	11	10	0.393	0.842		0.79	9	1.25	13
3cah	2008	2011	1.55	NAG	15	14	0.098	0.936	0.24	0.81	14	1.32	15
3cah	2008	2011	1.55	NAG	15	14	0.303	0.815		0.77	14	1.14	15
3cah	2008	2011	1.55	NAG	15	14	0.299	0.731		0.57	14	1.75	15
3cah	2008	2011	1.55	FCA	11	10	0.174	0.861	7.16	3.07	9	3.55	13
3cah	2008	2011	1.55	SO4	5	5	0.123	0.979	1.79	0.97	4	0.45	6
3cah	2008	2011	1.55	SO4	5	5	0.249	0.956	5.26	0.41	4	0.57	6
3cah	2008	2011	1.55	SO4	5	5	0.13	0.982	1.26	0.63	4	2.1	6
3cah	2008	2011	1.55	SO4	5	10	0.146	0.924	2.14	0.26	4	0.29	6
3cah	2008	2011	1.55	SO4	5	10	0.146	0.924		0.28	4	0.36	6
3cah	2008	2011	1.55	SO4	5	5	0.142	0.903		0.73	4	0.65	6
3cah	2008	2011	1.55	SO4	5	5	0.281	0.882		0.18	4	0.57	6
3cah	2008	2011	1.55	ACT	4	4	0.121	0.927	2.83	7.7	1	0	0
3cah	2008	2011	1.55	ACT	4	4	0.132	0.829	3.74	0.94	1	0	0
3cah	2008	2011	1.55	ACT	4	4	0.123	0.949	1.68	0.32	1	0	0
4bx2	2013	2014	2.193	MG	1	1	0.099	0.998	-1.39
4bx2	2013	2014	2.193	BEF	4	4	0.137	0.982	1.4	0	0	0	0
4bx2	2013	2014	2.193	GOL	6	6	0.146	0.924	1.92	0.3	5	1.08	5
4bx2	2013	2014	2.193	GOL	6	6	0.252	0.751	7.56	0.35	5	1.11	5
4bx2	2013	2014	2.193	MG	1	1	0.155	0.938	2.69
4bx2	2013	2014	2.193	BEF	4	4	0.112	0.981	-0.27	0	0	0	0
4bx2	2013	2014	2.193	GOL	6	6	0.123	0.968	-0.95	0.36	5	0.52	5
2i6g	2006	2011	1.9	MLY	12	11	0.237	0.899		0.52	10	0.97	8
2i6g	2006	2011	1.9	MLY	12	11	0.183	0.858		0.67	10	1.33	8
2i6g	2006	2011	1.9	MLY	12	11	0.213	0.84		0.73	10	0.77	8
2i6g	2006	2011	1.9	MLY	12	11	0.176	0.837		0.75	10	1.14	8
2i6g	2006	2011	1.9	MLY	12	11	0.195	0.882		0.63	10	1.13	8
2i6g	2006	2011	1.9	MLY	12	7	0.2	0.936		0.53	6	1.21	4
2i6g	2006	2011	1.9	MLY	12	11	0.244	0.78		0.6	10	0.94	8
2i6g	2006	2011	1.9	MLY	12	5	0.438	0.673		0.8	4	0.03	1
2i6g	2006	2011	1.9	MLY	12	9	0.18	0.849		0.48	8	0.87	5
2i6g	2006	2011	1.9	CL	1	1	0.293	0.968	2.23
2i6g	2006	2011	1.9	EDO	4	4	0.496	0.796	14.94	0.25	3	0.14	2
2i6g	2006	2011	1.9	EDO	4	4	0.435	0.876	5.76	0.52	3	0.18	2
2i6g	2006	2011	1.9	EDO	4	4	0.343	0.679		0.59	3	0.05	2
2i6g	2006	2011	1.9	EDO	4	4	0.31	0.755	4.13	0.43	3	0.33	2
2i6g	2006	2011	1.9	EDO	4	4	0.274	0.876		0.46	3	0.23	2
2i6g	2006	2011	1.9	EDO	4	4	0.374	0.734	12.26	0.53	3	0.15	2
2i6g	2006	2011	1.9	ACY	4	4	0.248	0.852		1.97	1	0	0
2i6g	2006	2011	1.9	MLY	12	11	0.201	0.906		0.45	10	1.15	8
2i6g	2006	2011	1.9	MLY	12	9	0.236	0.832		0.5	8	1.07	5
2i6g	2006	2011	1.9	MLY	12	11	0.209	0.814		0.61	10	1.7	8
2i6g	2006	2011	1.9	MLY	12	11	0.192	0.815		0.56	10	0.78	8
2i6g	2006	2011	1.9	MLY	12	11	0.186	0.885		0.59	10	1.26	8
2i6g	2006	2011	1.9	MLY	12	9	0.163	0.78		0.74	8	1.05	5
2i6g	2006	2011	1.9	MLY	12	7	0.18	0.932		0.62	6	0.89	4
2i6g	2006	2011	1.9	MLY	12	7	0.171	0.771		0.74	6	1.08	4
2i6g	2006	2011	1.9	MLY	12	11	0.142	0.887		0.72	10	1.06	8
2i6g	2006	2011	1.9	EDO	4	4	0.216	0.748	1.59	0.46	3	0.33	2
2i6g	2006	2011	1.9	EDO	4	4	0.285	0.718	3.71	0.47	3	0.17	2
2i6g	2006	2011	1.9	ACY	4	4	0.419	0.72	7.83	1.58	1	0	0
2i6g	2006	2011	1.9	ACY	4	4	0.331	0.54	1.79	1.45	1	0	0
2i6g	2006	2011	1.9	ACY	4	4	0.332	0.775	10.14	1.09	1	0	0
1ods	2003	2009	1.9	CL	1	1	0.145	0.997	1.3
1ods	2003	2009	1.9	MG	1	1	0.051	0.933	-1.66
1ods	2003	2009	1.9	MG	1	1	0.066	0.981	-1.99
1ods	2003	2009	1.9	CL	1	1	0.182	0.994	3.76
1ods	2003	2009	1.9	CL	1	1	0.163	0.994	6.8
1ods	2003	2009	1.9	CL	1	1	0.188	0.995	3.7
1ods	2003	2009	1.9	CL	1	1	0.153	0.988	7.25
1ods	2003	2009	1.9	CL	1	1	0.191	0.994	4.77
1ods	2003	2009	1.9	CL	1	1	0.146	0.987	2.81
1ods	2003	2009	1.9	CL	1	1	0.14	0.994	2.27
3x32	2015	2015	0.83	HEM	43	43	0.061	0.995	-0.4	1.73	28	1.83	17
3x32	2015	2015	0.83	CA	1	1	0.067	1	0.2
3x32	2015	2015	0.83	CA	1	1	0.057	0.996	-1.06
3x32	2015	2015	0.83	EPE	15	15	0.142	0.952	1.32	1.55	15	0.95	18
3sn7	2011	2011	1.82	540	25	25	0.101	0.939	-0.34	3.29	22	1.93	23
3sn7	2011	2011	1.82	ZN	1	1	0.099	0.997	-0.01
3sn7	2011	2011	1.82	MG	1	1	0.14	0.984	6.05
3sn7	2011	2011	1.82	CL	1	1	0.197	0.994	1.83
3sn7	2011	2011	1.82	540	25	25	0.101	0.928	0.95	3.28	22	2.27	23
3sn7	2011	2011	1.82	ZN	1	1	0.07	0.993	-2.08
3sn7	2011	2011	1.82	MG	1	1	0.107	0.973	-0.25
4e6w	2013	2013	2.19	APB	10	10	0.223	0.817	4.04	3.22	10	1.86	13
4e6w	2013	2013	2.19	PO4	5	5	0.175	0.964	9.12	0.5	4	0.53	6
4e6w	2013	2013	2.19	PO4	5	5	0.161	0.93		0.66	4	0.9	6
4e6w	2013	2013	2.19	APB	10	10	0.166	0.886	4.67	3.22	10	1.94	13
4e6w	2013	2013	2.19	PO4	5	5	0.148	0.961	2.23	0.61	4	0.99	6
4e6w	2013	2013	2.19	PO4	5	5	0.156	0.856	3.06	1.02	4	0.4	6
4e6w	2013	2013	2.19	APB	10	10	0.184	0.836	5.38	3.32	10	1.79	13
4e6w	2013	2013	2.19	PO4	5	5	0.176	0.975	4.02	0.78	4	1.03	6
4e6w	2013	2013	2.19	PO4	5	5	0.173	0.853	4.32	0.43	4	0.69	6
3u0a	2011	2016	2.5	SO4	5	5	0.483	0.865		0.74	4	0.36	6
3u0a	2011	2016	2.5	SO4	5	5	0.301	0.962	3.11	0.77	4	0.4	6
3u0a	2011	2016	2.5	GOL	6	6	0.238	0.732		0.95	5	0.67	5
3u0a	2011	2016	2.5	NA	1	1	0.593	0.927	9.66
3u0a	2011	2016	2.5	SO4	5	5	0.234	0.961	2.21	1.08	4	0.98	6
3u0a	2011	2016	2.5	SO4	5	5	0.276	0.956	3.07	0.87	4	0.55	6
3u0a	2011	2016	2.5	SO4	5	5	0.392	0.965		1.1	4	0.42	6
3u0a	2011	2016	2.5	SO4	5	5	0.292	0.975	2.75	0.85	4	0.52	6
3u0a	2011	2016	2.5	SO4	5	5	0.196	0.961	0.71	0.88	4	0.41	6
3u0a	2011	2016	2.5	SO4	5	5	0.442	0.734	11.19	1.89	4	0.84	6
2h70	2007	2012	2.7	MPD	8	8	0.134	0.905	-1.23	0.49	7	0.5	9
2h70	2007	2012	2.7	MPD	8	8	0.26	0.909	0.6	0.33	7	0.78	9
2h70	2007	2012	2.7	MPD	8	8	0.549	0.887	5.97	0.35	7	0.33	9
2bs8	2005	2013	2.25	NAG	15	15	0.183	0.79	-0.33	0.53	15	0.71	21
2hhs	2006	2009	1.8	6OG	24	23	0.239	0.716		1.29	17	1.77	20
2hhs	2006	2009	1.8	SUC	23	23	0.273	0.572	4.01	1.65	24	1.09	36
2hhs	2006	2009	1.8	SUC	23	23	0.636	0.302	8.68	1.7	24	3.03	36
2hhs	2006	2009	1.8	SO4	5	5	0.085	0.946		0.32	4	0.06	6
2hhs	2006	2009	1.8	SO4	5	5	0.117	0.982		0.32	4	0.05	6
2hhs	2006	2009	1.8	SO4	5	5	0.101	0.925	0.07	0.32	4	0.09	6
5eb1	2016	2016	1.8	SO4	5	5	0.288	0.899	6.61	0.17	4	0.56	6
5eb1	2016	2016	1.8	SO4	5	5	0.324	0.905	5.96	0.25	4	0.8	6
2xwm	2011	2012	1.8	C5P	21	21	0.072	0.967	-0.92	0.64	19	1.17	23
2xwm	2011	2012	1.8	C5P	21	21	0.159	0.863	-0.11	0.72	19	1.01	23
2yrr	2008	2011	1.86	PLP	16					1.5	15	2.61	20
2yrr	2008	2011	1.86	PLP	16					1.55	15	1.76	20
2y8b	2011	2011	1.7	OCS	10	9	0.1	0.964		1.87	8	2.24	7
4ede	2012	2012	1.4	ACT	4	4	0.164	0.897	1.19	5.7	1	0	0
4ede	2012	2012	1.4	RET	21	4	0.13	0.92	0.05	0.56	3	0.73	2
4ede	2012	2012	1.4	ACT	4	4	0.168	0.894	2	4.31	1	0	0
4ede	2012	2012	1.4	RET	21	20	0.183	0.806	0.64	0.52	19	2.32	27
3dh6	2008	2009	1.6	CL	1	1	0.062	0.99	-1.82
3dh6	2008	2009	1.6	CL	1	1	0.031	0.99	-2.98
3dh6	2008	2009	1.6	SO4	5	5	0.163	0.896	-0.27	0.26	4	0.23	6
5ao1	2015	2015	2.545	FE	1	1	0.133	0.997	-1.28
5ao1	2015	2015	2.545	DG3	30	30	0.148	0.971	-0.14	1.19	25	2.23	23
5ao1	2015	2015	2.545	SO4	5	5	0.224	0.838		0.18	4	0.11	6
5ao1	2015	2015	2.545	DG3	30	30	0.126	0.949	-1.17	1.16	25	2.52	23
5ao1	2015	2015	2.545	FE	1	1	0.117	0.995	-2.23
5ao1	2015	2015	2.545	DG3	30	30	0.168	0.953	1.34	1.29	25	2.29	23
5ao1	2015	2015	2.545	DG3	30	30	0.131	0.945	-0.98	1.14	25	2.45	23
5ao1	2015	2015	2.545	SO4	5	5	0.148	0.872	0.38	0.17	4	0.09	6
5ao1	2015	2015	2.545	FE	1	1	0.11	0.996	-2.12
5ao1	2015	2015	2.545	DG3	30	30	0.131	0.97	-0.54	1.07	25	2.48	23
5ao1	2015	2015	2.545	DG3	30	30	0.16	0.956	-0.48	1.11	25	2.41	23
5ao1	2015	2015	2.545	FE	1	1	0.091	0.995	-2.17
5ao1	2015	2015	2.545	DG3	30	30	0.139	0.955	0.11	1.23	25	2.24	23
5ao1	2015	2015	2.545	DG3	30	30	0.124	0.954	-1.1	1.18	25	2.27	23
5ao1	2015	2015	2.545	SO4	5	5	0.199	0.848	2.25	0.18	4	0.15	6
5ao1	2015	2015	2.545	SO4	5	5	0.327	0.854		0.18	4	0.43	6
5ar6	2016	2016	1.25	EDO	4	4	0.138	0.771	3.58	0.54	3	0.37	2
5ar6	2016	2016	1.25	EDO	4	4	0.234	0.885	7.3	0.55	3	0.33	2
334d	1997	2009	1.8	DIM	26	26	0.166	0.842	7.4	3.05	21	3.31	20
334d	1997	2009	1.8	DIM	26	26	0.242	0.79	23.98	3.66	21	2.74	20
3sxk	2011	2011	1.63	SO4	5	5	0.096	0.934	1.69	0.73	4	0.93	6
3sxk	2011	2011	1.63	ZN	1	1	0.091	0.999	1.39
3sxk	2011	2011	1.63	ZN	1	1	0.038	0.987	-1.67
3sxk	2011	2011	1.63	BCT	4	4	0.063	0.927	-1.11	0	0	0	0
3sxk	2011	2011	1.63	SO4	5	5	0.094	0.948	1.55	0.71	4	0.68	6
3sxk	2011	2011	1.63	ZN	1	1	0.087	1	1.59
3sxk	2011	2011	1.63	ZN	1	1	0.091	0.908	-0.44
3sxk	2011	2011	1.63	BCT	4	4	0.077	0.907	-0.74	0	0	0	0
3uav	2012	2012	1.4	SO4	5	5	0.06	0.984	-0.5	0.27	4	0.34	6
3uav	2012	2012	1.4	SO4	5	5	0.13	0.932	0.69	0.22	4	0.51	6
3uav	2012	2012	1.4	GOL	6	6	0.176	0.955	10.47	0.38	5	0.46	5
3uav	2012	2012	1.4	GOL	6	6	0.169	0.901	3.2	0.33	5	0.24	5
3gu5	2010	2010	1.65	ANP	31	31	0.11	0.948	0	1.8	29	1.87	28
4k08	2013	2015	2	ACT	4	4	0.096	0.98	-0.07	4.05	1	0	0
2htk	2006	2009	3.41	BR	1	1	0.622	0.884	10.64
2htk	2006	2009	3.41	BR	1	1	0.578	0.916	10.72
4uam	2014	2014	1.8	CSD	9	16	0.11	0.984		1.55	4	1.77	2
4uam	2014	2014	1.8	CSD	9	16	0.11	0.984		1.61	4	2.44	2
4uam	2014	2014	1.8	FE	1	1	0.057	0.999	-2.29
4uam	2014	2014	1.8	ZN	1	1	0.068	0.96	-1.65
4uam	2014	2014	1.8	FLC	13	13	0.1	0.957	0	1.85	3	2.47	3
4uam	2014	2014	1.8	CSD	9	16	0.123	0.976		1.54	4	1.49	2
4uam	2014	2014	1.8	CSD	9	16	0.123	0.976		1.55	4	2.19	2
4uam	2014	2014	1.8	FE	1	1	0.061	0.998	-2.76
4uam	2014	2014	1.8	ZN	1	1	0.074	0.969	-1.5
4uam	2014	2014	1.8	FLC	13	13	0.116	0.934	0.38	1.75	3	2.27	3
4uam	2014	2014	1.8	CSD	9	16	0.099	0.976		1.58	4	1.46	2
4uam	2014	2014	1.8	CSD	9	16	0.099	0.976		1.56	4	2.15	2
4uam	2014	2014	1.8	FE	1	1	0.062	0.997	-1.83
4uam	2014	2014	1.8	ZN	1	1	0.131	0.972	5.62
4uam	2014	2014	1.8	FLC	13	13	0.104	0.955	0.15	1.79	3	2.16	3
4uam	2014	2014	1.8	CSD	9	16	0.102	0.978		1.59	4	1.14	2
4uam	2014	2014	1.8	CSD	9	16	0.102	0.978		1.6	4	2.35	2
4uam	2014	2014	1.8	FE	1	1	0.077	0.997	-0.63
4uam	2014	2014	1.8	ZN	1	1	0.132	0.982	5.84
4uam	2014	2014	1.8	FLC	13	13	0.113	0.962	0.48	1.84	3	2.6	3
1qga	1999	2009	2	SO4	5	5	0.114	0.962		0.43	4	0.67	6
1qga	1999	2009	2	FAD	53	53	0.114	0.937	-0.42	1.72	51	1.65	54
1qga	1999	2009	2	NAP	48	48	0.122	0.94	-0.22	1.42	44	1.66	51
1qga	1999	2009	2	FAD	53	53	0.125	0.924	-0.32	1.43	51	1.49	54
1qga	1999	2009	2	NAP	48	48	0.16	0.897	0.65	1.23	44	1.54	51
4gfm	2013	2013	2.3	PTR	17	16	0.218	0.942		0.72	15	1.07	19
4gfm	2013	2013	2.3	PTR	17	16	0.139	0.963		0.76	15	1.12	19
4gfm	2013	2013	2.3	0X2	18	18	0.095	0.982	-0.67	1.27	17	1.1	20
5j60	2016	2017	1.9	FAD	53	53	0.123	0.982	0.18	1.63	50	1.84	53
5j60	2016	2017	1.9	PG4	13	13	0.13	0.843	0.21	0.51	12	0.31	11
5j60	2016	2017	1.9	FAD	53	53	0.124	0.979	0.13	1.64	50	2.06	53
5j60	2016	2017	1.9	PG4	13	13	0.156	0.81	1.62	0.48	12	0.32	11
5j60	2016	2017	1.9	FAD	53	53	0.133	0.979	0.18	1.77	50	2.03	53
5j60	2016	2017	1.9	FAD	53	53	0.116	0.979	-0.07	1.79	50	1.98	53
1wdt	2005	2009	2.2	GTP	32					1.74	27	2.26	27
3zpb	2013	2013	2.6	SIA	21	20	0.177	0.944	-0.26	0.34	17	1.33	19
3zpb	2013	2013	2.6	GAL	12	11	0.172	0.867		0.64	11	0.93	13
3zpb	2013	2013	2.6	NAG	15	14	0.148	0.889	-1.34	0.4	14	1.13	15
2ykp	2011	2011	3.1	CL	1	1	0.185	0.988	-0.75
2ykp	2011	2011	3.1	CL	1	1	0.174	0.929	-2.63
2v55	2008	2009	3.705	ANP	31	31	0.359	0.867	3	5.12	29	2.05	28
2v55	2008	2009	3.705	GTP	32	32	0.205	0.957	-0.55	0.96	27	1.86	27
2v55	2008	2009	3.705	MG	1	1	0.127	0.978	-1.63
2v55	2008	2009	3.705	ANP	31	31	0.316	0.874	2.03	5.08	29	2.11	28
2v55	2008	2009	3.705	GTP	32	32	0.147	0.978	-1.54	0.94	27	1.71	27
2v55	2008	2009	3.705	MG	1	1	0.124	0.977	-2.29
2v55	2008	2009	3.705	SO4	5	5	0.225	0.916		0.16	4	0.08	6
3f5a	2009	2011	2	CL	1	1	0.179	0.995	1.37
3f5a	2009	2011	2	SIA	21	21	0.121	0.938	-0.43	0.55	18	1.44	19
3f5a	2009	2011	2	GAL	12	11	0.239	0.807		0.85	11	1.41	10
3f5a	2009	2011	2	NAG	15	14	0.384	0.71		0.93	14	2.45	16
3f5a	2009	2011	2	ACT	4	4	0.271	0.911	5.76	1.37	1	0	0
3f5a	2009	2011	2	ACT	4	4	0.19	0.845		1.14	1	0	0
3f5a	2009	2011	2	ACT	4	4	0.11	0.956	-0.13	1.48	1	0	0
3f5a	2009	2011	2	ACT	4	4	0.216	0.97	3.08	1.73	1	0	0
3f5a	2009	2011	2	ACT	4	4	0.136	0.956	1.38	1.68	1	0	0
3f5a	2009	2011	2	ACT	4	4	0.235	0.807	6.5	1.65	1	0	0
3f5a	2009	2011	2	ACT	4	4	0.149	0.973	1.49	1.25	1	0	0
3f5a	2009	2011	2	ACT	4	4	0.258	0.682	8.21	1.84	1	0	0
3f5a	2009	2011	2	GOL	6	6	0.197	0.889	2.99	0.52	5	0.34	5
3f5a	2009	2011	2	GOL	6	6	0.208	0.865	0.76	0.28	5	0.25	5
3f5a	2009	2011	2	GOL	6	6	0.293	0.536	7.42	0.39	5	0.13	5
3f5a	2009	2011	2	GOL	6	6	0.27	0.792	4.33	0.34	5	0.44	5
3f5a	2009	2011	2	GOL	6	6	0.342	0.744	6.45	0.4	5	0.22	5
2y6u	2011	2011	1.9	CME	11	10	0.088	0.955		1.48	9	1.67	6
2y6u	2011	2011	1.9	CSO	8	7	0.066	0.961		1.32	4	1.57	1
2y6u	2011	2011	1.9	CSO	8	11	0.084	0.955		1.6	4	0.89	1
2y6u	2011	2011	1.9	CSO	8	11	0.084	0.955		2.13	4	2.57	1
2y6u	2011	2011	1.9	CSO	8	7	0.085	0.92		1.23	4	1.05	1
2y6u	2011	2011	1.9	CSO	8	11	0.097	0.945		1.09	4	1.82	1
2y6u	2011	2011	1.9	CSO	8	11	0.097	0.945		2.86	4	3.11	1
2y6u	2011	2011	1.9	GOL	6	6	0.16	0.965	1.72	0.47	5	0.64	5
1nf3	2003	2009	2.1	MG	1	1	0.072	0.95	-2.31
1nf3	2003	2009	2.1	GNP	32	32	0.101	0.975	-0.26	3.48	27	2.2	26
1nf3	2003	2009	2.1	MG	1	1	0.069	0.966	-4.03
1nf3	2003	2009	2.1	GNP	32	32	0.095	0.968	-0.64	3.37	27	2.29	26
3ujl	2012	2012	2.5	A8S	19	19	0.174	0.953	1.33	2.11	14	6.03	14
3ujl	2012	2012	2.5	MG	1	1	0.442	0.863	9.8
3ujl	2012	2012	2.5	MG	1	1	0.337	0.939	2.81
3ujl	2012	2012	2.5	MG	1	1	0.274	0.82	1.71
4rc2	2015	2015	2.096	SEP	11	10	0.164	0.823		0.67	9	1.23	9
4rc2	2015	2015	2.096	3O8	26	26	0.153	0.911	2.48	2.71	28	1.76	38
3fu0	2009	2009	1.8	ZN	1	1	0.092	0.999	-0.77
3fu0	2009	2009	1.8	22F	15	15	0.352	0.732	13.15	0.86	16	2.43	21
3fu0	2009	2009	1.8	ACT	4	4	0.214	0.926	4.58	0.48	1	0	0
3fu0	2009	2009	1.8	IMD	5	5	0.072	0.969	-0.4	0.54	3	0.63	4
2yu1	2007	2011	2.7	AKG	10					1.05	3	0.7	4
1fxr	1995	2009	2.3	SF4	8					0	0	0	0
1fxr	1995	2009	2.3	SO4	5					0.8	4	0.27	6
1fxr	1995	2009	2.3	SF4	8					0	0	0	0
1sql	2004	2009	2.2	GUN	11	11	0.096	0.947	-0.72	2.64	9	4.99	8
1sql	2004	2009	2.2	GUN	11	11	0.097	0.958	0.17	2.67	9	4.97	8
1sql	2004	2009	2.2	GUN	11	11	0.098	0.955	-0.61	2.7	9	5.1	8
1sql	2004	2009	2.2	GUN	11	11	0.092	0.964	-0.82	2.64	9	4.94	8
1sql	2004	2009	2.2	GUN	11	11	0.1	0.964	-0.64	2.68	9	5.02	8
1sql	2004	2009	2.2	GUN	11	11	0.088	0.981	-0.61	2.59	9	4.95	8
1sql	2004	2009	2.2	GUN	11	11	0.095	0.967	-0.38	2.62	9	4.89	8
1sql	2004	2009	2.2	GUN	11	11	0.089	0.964	-0.96	2.76	9	5.02	8
1sql	2004	2009	2.2	GUN	11	11	0.102	0.942	-0.31	2.51	9	5.06	8
1sql	2004	2009	2.2	GUN	11	11	0.061	0.976	-2.43	2.53	9	4.92	8
1sql	2004	2009	2.2	GUN	11	11	0.115	0.947	0.62	2.65	9	5.04	8
1sql	2004	2009	2.2	GUN	11	11	0.091	0.968	-1.23	2.62	9	5.11	8
1sql	2004	2009	2.2	GUN	11	11	0.097	0.96	-0.66	2.69	9	4.88	8
1sql	2004	2009	2.2	GUN	11	11	0.093	0.962	-0.8	2.69	9	5.02	8
1sql	2004	2009	2.2	GUN	11	11	0.112	0.945	-0.07	2.55	9	4.98	8
1sql	2004	2009	2.2	GUN	11	11	0.087	0.974	-0.96	2.71	9	5.08	8
3oz3	2010	2010	1.57	UVX	23	22	0.057	0.98		1.92	16	2.51	16
3oz3	2010	2010	1.57	MPD	8	8	0.131	0.901		1.06	7	0.3	9
3oz3	2010	2010	1.57	UVX	23	22	0.061	0.984		1.59	16	2.26	16
2vtr	2008	2010	1.89	LZB	16	16	0.12	0.92	-0.3	1.21	11	2.06	11
3dn8	2008	2009	1.7	PO4	5	5	0.182	0.741	2.14	0.67	4	0.58	6
3dn8	2008	2009	1.7	HED	8	8	0.278	0.742	6.09	0.24	7	0.21	6
3dn8	2008	2009	1.7	HED	8	8	0.251	0.682	7.53	0.24	7	0.46	6
3dn8	2008	2009	1.7	BME	4	4	0.508	0.263	11.66	0.19	3	0.35	2
3dn8	2008	2009	1.7	HED	8	8	0.214	0.666	1.07	0.25	7	0.33	6
3dn8	2008	2009	1.7	IBF	12	12	0.097	0.991	-0.84	2.47	12	1.49	18
3pck	1998	2011	2.13	BME	4					0.43	3	0.83	2
3pck	1998	2011	2.13	NNO	11					1.13	6	0.98	7
3pck	1998	2011	2.13	BME	4					0.23	3	0.63	2
3pck	1998	2011	2.13	NNO	11					1.19	6	0.97	7
3pck	1998	2011	2.13	BME	4					0.44	3	0.86	2
3pck	1998	2011	2.13	NNO	11					1.1	6	1.01	7
3pck	1998	2011	2.13	BME	4					0.55	3	1.06	2
3pck	1998	2011	2.13	NNO	11					0.77	6	0.99	7
3pck	1998	2011	2.13	BME	4					0.8	3	1	2
3pck	1998	2011	2.13	NNO	11					1.07	6	0.89	7
3pck	1998	2011	2.13	BME	4					0.5	3	0.61	2
3pck	1998	2011	2.13	NNO	11					0.97	6	1.04	7
4riq	2014	2014	2.231	SO4	5	5	0.081	0.953	-1.7	0.15	4	0.07	6
4riq	2014	2014	2.231	SO4	5	5	0.102	0.86	-3.96	0.15	4	0.06	6
4riq	2014	2014	2.231	SO4	5	5	0.108	0.867	-0.41	0.16	4	0.06	6
4riq	2014	2014	2.231	SO4	5	5	0.084	0.938	-2.39	0.15	4	0.07	6
4riq	2014	2014	2.231	SO4	5	5	0.078	0.965	-1.99	0.15	4	0.09	6
4riq	2014	2014	2.231	SO4	5	5	0.124	0.88	-0.34	0.14	4	0.09	6
4riq	2014	2014	2.231	SO4	5	5	0.075	0.946	-2.79	0.14	4	0.07	6
4riq	2014	2014	2.231	SO4	5	5	0.063	0.963	-2.81	0.15	4	0.07	6
1gut	2002	2010	1.5	CL	1	1	0.057	0.996	-4.17
1gut	2002	2010	1.5	MG	1	1	0.178	0.954	5.18
1gut	2002	2010	1.5	CL	1	1	0.076	0.996	-0.16
1gut	2002	2010	1.5	CL	1	1	0.04	0.987	-2.93
1gut	2002	2010	1.5	CL	1	1	0.038	0.996	-2.24
1gut	2002	2010	1.5	MG	1	1	0.15	0.968	4.32
1gut	2002	2010	1.5	CL	1	1	0.025	0.993	-2.8
1gut	2002	2010	1.5	CL	1	1	0.027	0.993	-2.51
3s38	2012	2012	4.2	HEM	43	43	0.314	0.94	0.31	2.23	28	1.6	17
3s38	2012	2012	4.2	HAS	65	65	0.398	0.882	0.33	4.49	55	3.04	48
3s38	2012	2012	4.2	XE	1	1	0.298	0.91	-0.22
3s38	2012	2012	4.2	XE	1	1	0.311	0.9	0.04
3s38	2012	2012	4.2	XE	1	1	0.621	0.924	1.55
3s38	2012	2012	4.2	XE	1	1	0.241	0.846	-0.46
3s38	2012	2012	4.2	CUA	2	2	0.135	0.968	-1.7	0	0	0	0
2dgm	2006	2011	1.95	IOD	1	1	0.043	0.998	-4.45
2dgm	2006	2011	1.95	IOD	1	1	0.042	0.964	-2.64
2dgm	2006	2011	1.95	IOD	1	1	0.064	0.951	-2.47
2dgm	2006	2011	1.95	PLP	16	15	0.132	0.944	-0.41	0.99	15	1.46	20
2dgm	2006	2011	1.95	FMT	3	3	0.158	0.952	0.35	0	0	0	0
2dgm	2006	2011	1.95	FMT	3	3	0.202	0.651	1.65	0	0	0	0
2dgm	2006	2011	1.95	FMT	3	3	0.127	0.906	0.12	0	0	0	0
2dgm	2006	2011	1.95	IOD	1	1	0.052	0.998	-3.7
2dgm	2006	2011	1.95	IOD	1	1	0.04	0.995	-3.29
2dgm	2006	2011	1.95	IOD	1	1	0.045	0.974	-2.59
2dgm	2006	2011	1.95	IOD	1	1	0.114	0.927	1.19
2dgm	2006	2011	1.95	PLP	16	15	0.127	0.952	-0.23	0.9	15	1.43	20
2dgm	2006	2011	1.95	FMT	3	3	0.172	0.875	2.32	0	0	0	0
2dgm	2006	2011	1.95	IOD	1	1	0.048	0.959	-2.27
2dgm	2006	2011	1.95	IOD	1	1	0.116	0.782	-0.01
2dgm	2006	2011	1.95	PLP	16	15	0.127	0.947	-0.38	0.95	15	1.5	20
2dgm	2006	2011	1.95	FMT	3	3	0.088	0.958	-1.09	0	0	0	0
2dgm	2006	2011	1.95	IOD	1	1	0.046	0.995	-5.08
2dgm	2006	2011	1.95	IOD	1	1	0.047	0.969	-3.28
2dgm	2006	2011	1.95	IOD	1	1	0.091	0.973	-1.43
2dgm	2006	2011	1.95	PLP	16	15	0.164	0.939	1.11	1	15	1.47	20
2dgm	2006	2011	1.95	FMT	3	3	0.202	0.923	2.36	0	0	0	0
2dgm	2006	2011	1.95	FMT	3	3	0.242	0.751	2.81	0	0	0	0
2dgm	2006	2011	1.95	FMT	3	3	0.134	0.937	1.6	0	0	0	0
2dgm	2006	2011	1.95	IOD	1	1	0.031	0.996	-3.87
2dgm	2006	2011	1.95	IOD	1	1	0.041	0.977	-4.13
2dgm	2006	2011	1.95	IOD	1	1	0.083	0.916	-1.05
2dgm	2006	2011	1.95	PLP	16	15	0.129	0.955	-0.51	1	15	1.47	20
2dgm	2006	2011	1.95	FMT	3	3	0.138	0.953	0.11	0	0	0	0
2dgm	2006	2011	1.95	ACY	4	4	0.176	0.932	0.96	2.61	1	0	0
2dgm	2006	2011	1.95	PEG	7	7	0.334	0.712	3.83	0.54	6	0.48	5
2dgm	2006	2011	1.95	IOD	1	1	0.036	0.995	-3.59
2dgm	2006	2011	1.95	IOD	1	1	0.039	0.982	-2.55
2dgm	2006	2011	1.95	PLP	16	15	0.133	0.948	-0.25	0.89	15	1.44	20
2dgm	2006	2011	1.95	FMT	3	3	0.169	0.902	0.78	0	0	0	0
2dgm	2006	2011	1.95	FMT	3	3	0.112	0.931	-0.61	0	0	0	0
2dgm	2006	2011	1.95	FMT	3	3	0.164	0.766	2.37	0	0	0	0
2dgm	2006	2011	1.95	FMT	3	3	0.12	0.804	-0.42	0	0	0	0
4dne	2012	2016	1.88	DTB	15	15	0.085	0.961	-0.15	2.19	12	2.07	12
4dne	2012	2016	1.88	SO4	5	5	0.091	0.965	-0.04	0.17	4	0.26	6
4dne	2012	2016	1.88	SO4	5	5	0.363	0.761	22.31	0.14	4	0.15	6
4dne	2012	2016	1.88	DTB	15	15	0.089	0.951	-0.25	2.19	12	1.91	12
4dne	2012	2016	1.88	SO4	5	5	0.131	0.964	0.61	0.14	4	0.18	6
4dne	2012	2016	1.88	SO4	5	5	0.285	0.796	3.75	0.24	4	0.17	6
4dne	2012	2016	1.88	SO4	5	5	0.254	0.845		0.21	4	0.14	6
4dne	2012	2016	1.88	SO4	5	5	0.305	0.889	10.5	0.19	4	0.13	6
4kjg	2013	2013	2.38	ZN	1	1	0.116	0.998	-0.12
4kjg	2013	2013	2.38	ZN	1	1	0.075	0.988	-3.65
4kjg	2013	2013	2.38	MG	1	1	0.108	0.96	-0.84
4kjg	2013	2013	2.38	MG	1	1	0.059	0.976	-2.47
4kjg	2013	2013	2.38	4NP	14	10	0.237	0.844	4.76	4.27	9	3.74	11
4kjg	2013	2013	2.38	NAG	15	14	0.308	0.783		0.55	14	0.63	15
4kjg	2013	2013	2.38	NAG	15	14	0.157	0.94	-0.12	0.74	14	1.15	15
4kjg	2013	2013	2.38	NAG	15	14	0.214	0.932		0.77	14	2.78	15
4kjg	2013	2013	2.38	NAG	15	14	0.246	0.707		1.4	14	5.69	15
4kjg	2013	2013	2.38	NAG	15	14	0.234	0.812	1.7	0.99	14	2.92	15
4kjg	2013	2013	2.38	ZN	1	1	0.112	0.998	-0.52
4kjg	2013	2013	2.38	ZN	1	1	0.054	0.993	-2.46
4kjg	2013	2013	2.38	MG	1	1	0.236	0.952	5.02
4kjg	2013	2013	2.38	MG	1	1	0.118	0.984	-0.03
4kjg	2013	2013	2.38	4NP	14	10	0.2	0.889	4.55	4.25	9	4.12	11
4kjg	2013	2013	2.38	NAG	15	14	0.208	0.926		0.78	14	2.34	15
4kjg	2013	2013	2.38	NAG	15	14	0.403	0.84		1.03	14	4.05	15
4kjg	2013	2013	2.38	NAG	15	14	0.355	0.862		0.94	14	2.16	15
4kjg	2013	2013	2.38	NAG	15	14	0.255	0.783	5.46	0.54	14	0.63	15
5lk5	2016	2016	2.3	CA	1	1	0.071	0.928	-3.56
5lk5	2016	2016	2.3	CA	1	1	0.053	0.933	-5.52
5lk5	2016	2016	2.3	CA	1	1	0.06	0.957	-2.99
5lk5	2016	2016	2.3	CA	1	1	0.063	0.982	-2.98
5lk5	2016	2016	2.3	CA	1	1	0.054	0.931	-2.52
5lk5	2016	2016	2.3	CL	1	1	0.118	0.98	-0.68
5lk5	2016	2016	2.3	CA	1	1	0.049	0.974	-4.21
5lk5	2016	2016	2.3	CA	1	1	0.076	0.934	-2.16
5lk5	2016	2016	2.3	CA	1	1	0.093	0.864	-2.3
5lk5	2016	2016	2.3	CA	1	1	0.071	0.871	-2.3
5lk5	2016	2016	2.3	CA	1	1	0.057	0.969	-2.46
2au3	2005	2011	2	ZN	1	1	0.024	0.992	-1.95
4ezh	2012	2012	2.52	ZN	1	1	0.086	0.972	-2.7
4ezh	2012	2012	2.52	OGA	10	10	0.206	0.901	0.57	0.42	3	0.45	3
4ezh	2012	2012	2.52	ZN	1	1	0.136	0.964	-0.78
4ezh	2012	2012	2.52	OGA	10	10	0.249	0.879	3.2	0.62	3	2.56	3
4ezh	2012	2012	2.52	M3L	13	12	0.265	0.888		1.66	11	0.6	11
4ezh	2012	2012	2.52	M3L	13	12	0.296	0.826		0.83	11	0.9	11
4jgu	2014	2015	1.42	CA	1	1	0.054	0.999	-1.76
4jgu	2014	2015	1.42	SO4	5	5	0.16	0.897		0.29	4	0.09	6
4jgu	2014	2015	1.42	SO4	5	5	0.203	0.76	8.02	0.24	4	0.15	6
4jgu	2014	2015	1.42	CA	1	1	0.051	0.999	-1.37
4jgu	2014	2015	1.42	SO4	5	5	0.216	0.81		0.24	4	0.33	6
5kn9	2017	2017	1.93	SF4	8	8	0.094	0.991	0.5	0	0	0	0
5kn9	2017	2017	1.93	CA	1	1	0.077	0.993	-0.87
5kn9	2017	2017	1.93	8OG	24	23	0.094	0.952		1.51	17	2.46	22
1vg3	2004	2011	2.7	SO4	5	5	0.13	0.957	-1.99	0.32	4	0.06	6
4y7a	2015	2015	1.99	CA	1	1	0.033	0.975	-1.36
4y7a	2015	2015	1.99	MG	1	1	0.118	0.877	-0.46
4y7a	2015	2015	1.99	987	32	32	0.097	0.955	-0.65	0.35	35	0.76	47
1mda	1993	2009	2.5	TRQ	17					4.12	16	1.94	15
1mda	1993	2009	2.5	TRQ	17					4.31	16	1.69	15
4x2f	2015	2015	1.49	3WJ	19	19	0.111	0.923	1.65	1.37	20	2	19
4x2f	2015	2015	1.49	SO4	5	5	0.06	0.988	-1.26	0.35	4	0.37	6
4f5v	2012	2012	2.27	PG4	13	13	0.161	0.791	1.02	0.85	12	0.75	11
4f5v	2012	2012	2.27	PGE	10	10	0.201	0.825	2.18	0.75	9	0.63	8
4f5v	2012	2012	2.27	PGE	10	10	0.189	0.92	2.68	0.47	9	1.48	8
4f5v	2012	2012	2.27	ACT	4	4	0.142	0.974	0.52	2.33	1	0	0
4f5v	2012	2012	2.27	ACT	4	4	0.181	0.983	1.93	1.23	1	0	0
2i1k	2006	2011	3	URE	4	4	0.229	0.974	2.16	0.57	3	0.41	3
2i1k	2006	2011	3	GOL	6	6	0.16	0.927		0.39	5	0.13	5
2i1k	2006	2011	3	GOL	6	6	0.373	0.891	6.75	0.38	5	0.31	5
3esx	2009	2011	2.31	FMN	31	31	0.098	0.965	-0.66	1.51	31	1.63	38
3esx	2009	2011	2.31	FMN	31	31	0.102	0.96	-0.69	1.55	31	1.64	38
3esx	2009	2011	2.31	CA	1	1	0.04	0.984	-8.92
3esx	2009	2011	2.31	CA	1	1	0.041	0.973	-2.29
3esx	2009	2011	2.31	CL	1	1	0.024	0.991	-4.84
4tvm	2015	2015	2.6	OAA	9	9	0.243	0.863	0.59	0.32	2	3.56	2
5jou	2016	2016	1.5	NI	1	1	0.09	0.987	-0.9
5jou	2016	2016	1.5	EDO	4	4	0.11	0.828	1.14	0.53	3	0.19	2
5jou	2016	2016	1.5	EDO	4	4	0.11	0.95	0.7	0.39	3	0.05	2
5jou	2016	2016	1.5	EDO	4	4	0.137	0.883		0.48	3	0.59	2
5jou	2016	2016	1.5	EDO	4	4	0.096	0.93		0.77	3	0.08	2
[truncated: 786,372 more rows]
